# Supplementary material for: 3-Benzyl-2-phenyl-1,3-thia­zolidin-4-one
Source: Acta Crystallogr Sect E Struct Rep Online. 2011 Sep 30;67(Pt 10):o2706. doi: 10.1107/S1600536811037706 (PMC3201390; doi:10.1107/S1600536811037706)
Supplement: Supplementary file 2 [file e-67-o2706-Isup2.hkl]

#
# h,k,l, Fc-squared, Fo-squared, sigma(Fo-squared) and status flag
#
data_I
_shelx_title ' btpm in P21/c (RT)'
_shelx_refln_list_code          4
_shelx_F_calc_maximum      130.93
_exptl_crystal_F_000       568.00
_reflns_d_resolution_high  0.7076
 
loop_
 _symmetry_equiv_pos_as_xyz
 'x, y, z'
 '-x, y+1/2, -z+1/2'
 '-x, -y, -z'
 'x, -y-1/2, z-1/2'
 
_cell_length_a    13.5734
_cell_length_b    10.1402
_cell_length_c    10.1496
_cell_angle_alpha  90.000
_cell_angle_beta  104.305
_cell_angle_gamma  90.000
 
_shelx_F_squared_multiplier     1.000
 
loop_
 _refln_index_h
 _refln_index_k
 _refln_index_l
 _refln_F_squared_calc
 _refln_F_squared_meas
 _refln_F_squared_sigma
 _refln_observed_status
   1   0   0     2547.01     2415.82     73.33 o
   2   0   0      569.77      573.81      8.23 o
   3   0   0    10969.27    10860.41    146.59 o
   4   0   0       14.17       14.90      1.41 o
   5   0   0     3071.89     3163.36     43.77 o
   6   0   0     3050.35     2980.43     50.81 o
   7   0   0     1236.87     1361.61     20.20 o
   8   0   0      414.90      414.85      7.65 o
   9   0   0      983.84     1057.20     16.72 o
  10   0   0      518.10      530.21      9.78 o
  11   0   0     1018.38      988.99     18.30 o
  12   0   0      123.74      136.74      5.07 o
  13   0   0       39.30       48.48      4.28 o
  14   0   0       32.64       35.18      5.08 o
  15   0   0        0.38       -2.33      4.27 o
  16   0   0        5.46        0.21      4.87 o
  17   0   0        3.09        0.71      5.15 o
  18   0   0       19.36       19.21      7.74 o
   1   1   0     4292.24     4120.21     55.44 o
   2   1   0      536.16      542.70      7.25 o
   3   1   0     3520.45     3495.43     40.36 o
   4   1   0     3995.97     3799.56     44.05 o
   5   1   0       76.73       72.95      2.13 o
   6   1   0     2723.59     2751.32     32.57 o
   7   1   0     2156.79     2166.61     26.25 o
   8   1   0      394.73      375.82      5.48 o
   9   1   0       14.17       11.25      1.11 o
  10   1   0        0.08       -0.21      0.80 o
  11   1   0        3.46        2.48      1.20 o
  12   1   0      141.25      115.59      3.62 o
  13   1   0       29.74       33.45      2.61 o
  14   1   0      184.16      196.44      7.01 o
  15   1   0       73.51       78.93      7.57 o
  16   1   0       43.95       51.93      6.67 o
  17   1   0       22.58       20.67      5.25 o
  18   1   0       46.55       65.30      8.05 o
   0   2   0      827.73      805.25     12.88 o
   1   2   0     2608.63     2499.83     28.86 o
   2   2   0      277.77      319.41      7.17 o
   3   2   0     2422.28     2457.29     28.69 o
   4   2   0     3145.64     3134.02     39.43 o
   5   2   0       41.54       39.31      1.65 o
   6   2   0      208.19      195.37      3.31 o
   7   2   0     1671.65     1724.36     19.90 o
   8   2   0     1135.42     1165.87     16.43 o
   9   2   0       53.90       47.41      2.00 o
  10   2   0       48.57       42.24      2.03 o
  11   2   0      166.97      168.50      3.93 o
  12   2   0      351.52      340.90      6.65 o
  13   2   0       16.18       29.25      3.10 o
  14   2   0       70.50       74.77      4.43 o
  15   2   0        0.56        1.18      2.63 o
  16   2   0        7.54        7.09      3.77 o
  17   2   0        0.08       -1.15      3.53 o
  18   2   0       25.28       33.21      7.12 o
   1   3   0        1.30        1.37      0.64 o
   2   3   0        1.52        0.38      0.49 o
   3   3   0      266.43      263.41      4.57 o
   4   3   0      958.72      961.86     12.03 o
   5   3   0     3736.77     3739.94     38.57 o
   6   3   0      158.85      146.09      3.62 o
   7   3   0      101.25      102.21      3.26 o
   8   3   0       41.63       52.52      2.57 o
   9   3   0       55.21       71.55      2.81 o
  10   3   0      144.81      164.62      3.77 o
  11   3   0        2.84        2.26      1.25 o
  12   3   0      313.23      317.69      6.44 o
  13   3   0      100.34       92.83      5.01 o
  14   3   0       15.54       20.14      2.63 o
  15   3   0       17.89       21.44      2.92 o
  16   3   0       15.09       21.34      3.99 o
  17   3   0       25.32       25.81      5.48 o
  18   3   0       23.68       37.26      6.48 o
   0   4   0     2318.22     2450.06     33.99 o
   1   4   0      304.37      284.26      4.29 o
   2   4   0       66.28       86.00      2.10 o
   3   4   0        9.26       15.54      1.26 o
   4   4   0      370.37      355.86      5.35 o
   5   4   0      110.78      106.99      2.25 o
   6   4   0        3.31        1.95      0.62 o
   7   4   0      431.81      424.82      6.19 o
   8   4   0      466.47      484.15      7.62 o
   9   4   0      153.72      152.99      4.23 o
  10   4   0        1.38        0.41      1.30 o
  11   4   0      177.10      197.47      5.26 o
  12   4   0        1.55       -0.16      1.55 o
  13   4   0      125.52      124.86      5.63 o
  14   4   0        0.00        0.85      1.88 o
  15   4   0        1.39        1.17      2.07 o
  16   4   0        0.76       -0.11      2.42 o
  17   4   0       17.90       17.08      4.27 o
   1   5   0      391.68      414.32      6.06 o
   2   5   0      465.12      490.58      7.64 o
   3   5   0       92.00       80.70      2.16 o
   4   5   0       49.21       42.93      1.77 o
   5   5   0        0.07       -0.81      0.81 o
   6   5   0       36.60       43.77      1.75 o
   7   5   0      543.56      530.60     13.23 o
   8   5   0        0.33       -0.84      1.07 o
   9   5   0        0.44        1.14      1.23 o
  10   5   0        8.65       11.04      1.77 o
  11   5   0      123.89      136.11      4.61 o
  12   5   0       12.77       12.39      2.32 o
  13   5   0       44.61       50.69      3.79 o
  14   5   0       41.03       44.40      6.55 o
  15   5   0        6.49        5.90      2.37 o
  16   5   0        1.36        0.52      2.39 o
  17   5   0        9.98        3.31      4.40 o
   0   6   0      249.59      308.13      5.82 o
   1   6   0      449.35      468.30      7.03 o
   2   6   0        3.01        2.12      0.76 o
   3   6   0      294.14      328.71      5.37 o
   4   6   0       31.95       37.85      2.00 o
   5   6   0       87.74       99.84      3.68 o
   6   6   0       48.48       47.31      2.23 o
   7   6   0       66.12       69.59      2.72 o
   8   6   0       58.84       59.51      3.13 o
   9   6   0       58.12       53.97      3.06 o
  10   6   0      152.89      159.51      4.77 o
  11   6   0       15.83       17.24      2.39 o
  12   6   0       44.71       48.34      3.66 o
  13   6   0        9.01       11.34      2.77 o
  14   6   0       17.19       16.69      3.97 o
  15   6   0        1.13        1.43      2.66 o
  16   6   0        2.06        2.02      2.86 o
   1   7   0      318.10      317.37      4.80 o
   2   7   0       41.52       35.55      2.14 o
   3   7   0       19.36       26.44      1.64 o
   4   7   0      467.57      465.52      7.31 o
   5   7   0      795.17      815.85     10.82 o
   6   7   0      137.52      151.03      4.27 o
   7   7   0      172.69      187.79      4.91 o
   8   7   0       26.57       32.73      3.28 o
   9   7   0       17.49       22.33      2.53 o
  10   7   0       77.13       77.19      4.40 o
  11   7   0        0.33        2.34      2.21 o
  12   7   0       42.76       46.25      4.32 o
  13   7   0       21.09       16.34      3.15 o
  14   7   0        0.37        0.75      2.53 o
  15   7   0        0.19       -0.51      2.66 o
  16   7   0        8.37        8.24      3.21 o
   0   8   0       53.14       58.25      4.02 o
   1   8   0       45.56       45.51      2.06 o
   2   8   0      522.32      513.92      8.24 o
   3   8   0       48.57       55.87      2.64 o
   4   8   0      238.17      250.19      5.81 o
   5   8   0       33.93       33.24      2.92 o
   6   8   0       74.41       77.98      4.94 o
   7   8   0      285.66      288.09      7.34 o
   8   8   0       11.30        6.59      2.51 o
   9   8   0       53.80       57.55      3.89 o
  10   8   0       84.12       73.55      5.99 o
  11   8   0       39.72       30.48      3.61 o
  12   8   0       48.31       44.38      4.27 o
  13   8   0        6.85        4.26      3.02 o
  14   8   0        6.39        2.73      2.78 o
  15   8   0        8.06        4.79      3.06 o
   1   9   0      277.76      277.44      6.22 o
   2   9   0      286.79      288.52      6.38 o
   3   9   0       15.32       13.41      1.90 o
   4   9   0       60.75       68.15      3.45 o
   5   9   0       48.44       54.40      3.61 o
   6   9   0       67.89       73.39      4.62 o
   7   9   0        0.86        0.10      1.63 o
   8   9   0      104.05       96.02      5.00 o
   9   9   0       24.26       26.91      3.07 o
  10   9   0        1.80        3.00      2.26 o
  11   9   0        2.36        0.28      2.32 o
  12   9   0        4.03        2.22      3.17 o
  13   9   0       13.09       10.64      3.23 o
  14   9   0        1.03        0.60      2.81 o
   0  10   0        2.06        0.69      1.96 o
   1  10   0        3.50        2.77      1.49 o
   2  10   0       12.39       10.46      2.04 o
   3  10   0       41.18       43.34      3.78 o
   4  10   0        0.75       -0.07      1.78 o
   5  10   0        6.51        5.14      2.91 o
   6  10   0        0.00       -0.32      1.91 o
   7  10   0       16.58       13.70      2.82 o
   8  10   0        9.39        6.90      2.54 o
   9  10   0       15.08        9.63      5.21 o
  10  10   0        4.05        4.36      2.45 o
  11  10   0       17.62       11.83      3.10 o
  12  10   0        0.03       -1.86      2.36 o
  13  10   0        1.20       -0.74      2.60 o
   1  11   0       27.86       28.04      3.61 o
   2  11   0       47.77       49.36      4.28 o
   3  11   0        3.86        2.88      2.02 o
   4  11   0        0.62        0.25      2.08 o
   5  11   0        0.07       -1.05      2.03 o
   6  11   0       12.21        9.59      2.67 o
   7  11   0        2.05        4.69      2.44 o
   8  11   0        0.01       -2.03      2.40 o
   9  11   0        1.96       -0.87      2.68 o
  10  11   0       15.26        7.12      3.35 o
  11  11   0        3.47        0.87      2.96 o
   0  12   0      229.12      272.18     10.04 o
   1  12   0       49.94       57.33      5.87 o
   2  12   0       22.07       18.79      3.30 o
   3  12   0       39.13       28.18      4.29 o
   4  12   0        0.01       -1.10      2.23 o
   5  12   0        5.50        4.79      2.56 o
   6  12   0       47.47       45.32      6.54 o
   7  12   0        9.83        9.98      3.52 o
   8  12   0       41.54       41.90      5.39 o
   9  12   0        1.22       -2.54      2.62 o
  10  12   0        4.26        3.44      3.67 o
   1  13   0        5.54        2.05      3.17 o
   2  13   0        1.56        0.53      2.39 o
   3  13   0        9.95        6.89      2.81 o
   4  13   0       52.69       59.38      5.23 o
   5  13   0        8.02        8.13      3.07 o
   6  13   0       16.10       11.69      3.93 o
   7  13   0        1.14       -3.54      3.54 o
   0  14   0        7.76        7.27      6.79 o
   1  14   0        1.04       -1.40      3.56 o
   2  14   0       10.82        9.79      3.74 o
   3  14   0       64.09       79.75      9.98 o
 -18   1   1       18.46       11.19      9.44 o
 -17   1   1        0.39       -2.79      2.79 o
 -16   1   1       30.01       46.20      7.48 o
 -15   1   1       62.88       62.28     11.18 o
 -14   1   1        2.67        5.59      2.13 o
 -13   1   1        2.31        3.93      1.54 o
 -12   1   1        0.04        1.87      1.12 o
 -11   1   1        8.39       12.17      1.32 o
 -10   1   1       73.07       69.84      2.52 o
  -9   1   1       71.48       73.39      2.30 o
  -8   1   1      392.89      383.36      6.06 o
  -7   1   1      141.48      155.28      3.09 o
  -6   1   1       91.96       70.77      2.23 o
  -5   1   1      817.94      808.96     10.27 o
  -4   1   1      769.00      779.27      9.15 o
  -3   1   1      255.38      280.68      3.65 o
  -2   1   1     5797.73     5511.03     67.77 o
  -1   1   1      506.28      465.24      5.72 o
   0   1   1       95.36      108.65      2.44 o
   1   1   1     1246.25     1199.57     16.77 o
   2   1   1      199.30      227.01      3.72 o
   3   1   1     4270.54     4305.99     46.46 o
   4   1   1     1026.37     1008.07     11.00 o
   5   1   1      877.29      870.45      9.83 o
   6   1   1      181.11      196.86      3.16 o
   7   1   1      370.32      408.16      5.26 o
   8   1   1       30.81       45.16      1.81 o
   9   1   1       13.78       11.72      1.12 o
  10   1   1       16.38       14.35      1.60 o
  11   1   1        5.66        4.02      1.15 o
  12   1   1        0.48        0.04      1.16 o
  13   1   1        1.29       -0.43      1.45 o
  14   1   1       24.59       21.01      2.72 o
  15   1   1       18.58       15.13      3.54 o
  16   1   1        1.54        3.35      3.77 o
  17   1   1       11.61       16.58      4.82 o
  18   1   1        2.37        2.40      4.42 o
 -18   2   1        9.53        9.59      4.59 o
 -17   2   1       11.94        4.16      3.67 o
 -16   2   1       11.75        7.07      3.08 o
 -15   2   1        4.12        4.47      2.28 o
 -14   2   1       10.19       12.18      2.21 o
 -13   2   1       14.24       16.63      2.30 o
 -12   2   1      286.44      283.76      5.82 o
 -11   2   1        3.84        5.65      1.11 o
 -10   2   1       20.08       17.20      1.40 o
  -9   2   1      700.29      682.07      8.63 o
  -8   2   1      656.72      692.07      9.10 o
  -7   2   1       66.73       93.90      4.20 o
  -6   2   1       67.13       57.75      3.05 o
  -5   2   1      317.40      318.18      4.66 o
  -4   2   1      327.81      312.06      4.57 o
  -3   2   1       98.99       84.84      2.81 o
  -2   2   1     1539.35     1510.30     17.87 o
  -1   2   1      813.06      837.56     10.18 o
   0   2   1     3291.42     3274.44     44.59 o
   1   2   1    14239.51    13997.92    159.12 o
   2   2   1      100.83       88.95      2.81 o
   3   2   1       13.10       14.53      1.27 o
   4   2   1      555.97      546.95      9.50 o
   5   2   1      173.51      162.86      3.28 o
   6   2   1      196.02      214.70      3.70 o
   7   2   1       93.30      114.96      4.05 o
   8   2   1      161.46      174.55      3.59 o
   9   2   1        1.77       -0.29      0.88 o
  10   2   1       55.68       71.55      2.76 o
  11   2   1       30.98       28.77      2.36 o
  12   2   1      131.34      128.12      4.06 o
  13   2   1       47.25       46.76      2.91 o
  14   2   1        7.02        5.61      2.05 o
  15   2   1       13.86       12.53      4.00 o
  16   2   1       19.70        9.89      9.66 o
  17   2   1        6.28        2.27      4.14 o
  18   2   1       20.19       14.39      5.16 o
 -18   3   1       14.25        6.27      5.24 o
 -17   3   1       72.18       68.05      6.53 o
 -16   3   1        5.28        1.33      2.48 o
 -15   3   1        0.63        3.10      2.18 o
 -14   3   1       10.17       11.58      2.59 o
 -13   3   1        2.38        1.59      1.71 o
 -12   3   1       44.84       39.47      3.09 o
 -11   3   1      496.78      477.83      7.49 o
 -10   3   1        8.96        6.87      1.28 o
  -9   3   1       42.78       41.65      2.16 o
  -8   3   1      142.82      139.17      3.32 o
  -7   3   1       19.70       18.79      1.59 o
  -6   3   1      152.86      150.23      3.45 o
  -5   3   1        3.34        4.00      0.67 o
  -4   3   1       26.36       17.14      1.20 o
  -3   3   1      795.80      776.89     10.66 o
  -2   3   1      414.20      420.09      7.23 o
  -1   3   1       75.24      102.68      2.77 o
   0   3   1     2478.72     2410.95     26.38 o
   1   3   1     1240.33     1162.86     13.08 o
   2   3   1     1682.52     1666.86     21.32 o
   3   3   1        2.88        2.95      0.55 o
   4   3   1       23.01       18.99      0.77 o
   5   3   1      500.82      456.29      6.63 o
   6   3   1       66.39       50.95      1.57 o
   7   3   1       71.69       67.82      2.85 o
   8   3   1        2.01        3.34      1.04 o
   9   3   1       10.01       10.48      1.70 o
  10   3   1        0.10       -1.16      1.16 o
  11   3   1        7.77        7.87      1.71 o
  12   3   1       75.80       75.67      3.47 o
  13   3   1       21.75       19.07      2.14 o
  14   3   1       15.72       17.01      2.63 o
  15   3   1       41.28       44.07      4.30 o
  16   3   1       13.07        7.66      3.34 o
  17   3   1        1.15        4.29      4.40 o
 -18   4   1       31.08       27.19      4.97 o
 -17   4   1        7.97        1.24      3.43 o
 -16   4   1        0.19       -1.61      2.30 o
 -15   4   1        0.71       -1.86      1.86 o
 -14   4   1       14.16       16.51      2.58 o
 -13   4   1       62.51       60.01      3.92 o
 -12   4   1       32.63       27.51      2.81 o
 -11   4   1      257.79      261.32      6.85 o
 -10   4   1      268.22      264.85      7.38 o
  -9   4   1        1.72        0.34      1.13 o
  -8   4   1        0.14        0.22      0.92 o
  -7   4   1      436.77      468.44      6.73 o
  -6   4   1       85.09       87.70      2.36 o
  -5   4   1      500.42      514.61      7.40 o
  -4   4   1      100.91      112.45      2.54 o
  -3   4   1      500.99      522.78      6.82 o
  -2   4   1      202.53      215.13      3.58 o
  -1   4   1      143.75      163.22      5.57 o
   0   4   1      728.64      698.40      8.99 o
   1   4   1     1405.36     1446.11     15.45 o
   2   4   1       64.19       63.75      1.73 o
   3   4   1      104.87       94.01      3.44 o
   4   4   1       26.25       24.12      1.14 o
   5   4   1       20.83       27.69      1.07 o
   6   4   1      157.85      182.49      4.11 o
   7   4   1       11.71       10.10      1.23 o
   8   4   1      257.59      244.74      5.42 o
   9   4   1      181.97      181.60      4.75 o
  10   4   1      130.28      136.94      4.33 o
  11   4   1        9.69       10.71      2.39 o
  12   4   1       12.05       10.83      1.75 o
  13   4   1       30.10       28.50      2.68 o
  14   4   1        7.79        4.86      2.34 o
  15   4   1       22.85       15.64      2.81 o
  16   4   1        1.50       -1.66      2.50 o
  17   4   1       30.58       27.05      5.99 o
 -17   5   1       11.46       13.97      3.78 o
 -16   5   1       48.92       52.76      4.91 o
 -15   5   1       43.74       42.71      3.85 o
 -14   5   1       10.17       17.91      2.72 o
 -13   5   1       16.33       17.78      2.97 o
 -12   5   1        6.05        4.58      1.94 o
 -11   5   1      239.31      250.38      6.83 o
 -10   5   1        1.90        1.65      1.39 o
  -9   5   1      109.28      103.12      3.80 o
  -8   5   1      114.49      110.16      2.89 o
  -7   5   1      124.93      113.73      3.22 o
  -6   5   1      494.91      461.34      7.11 o
  -5   5   1       41.32       59.19      2.29 o
  -4   5   1      849.65      850.51     11.43 o
  -3   5   1      358.23      348.23      5.15 o
  -2   5   1     1435.53     1542.42     18.96 o
  -1   5   1      114.52      115.11      2.39 o
   0   5   1       69.16       77.28      2.38 o
   1   5   1      339.75      353.70      4.59 o
   2   5   1      883.06      898.37     10.89 o
   3   5   1        7.86        5.27      0.80 o
   4   5   1      210.60      202.89      4.10 o
   5   5   1      313.83      272.28      4.17 o
   6   5   1      151.73      143.03      2.91 o
   7   5   1      550.43      510.33      8.88 o
   8   5   1      119.45      123.88      4.02 o
   9   5   1       32.38       37.67      2.58 o
  10   5   1       42.35       40.86      2.82 o
  11   5   1        1.86       -0.15      1.45 o
  12   5   1        1.86        0.56      1.54 o
  13   5   1       35.42       30.01      4.11 o
  14   5   1       30.30       31.42      3.33 o
  15   5   1       49.53       51.37      5.16 o
  16   5   1       13.07       17.04      5.14 o
  17   5   1        0.73       -4.70      5.84 o
 -17   6   1       16.77        7.96      5.26 o
 -16   6   1       35.56       37.62      9.49 o
 -15   6   1        0.72       -0.22      2.15 o
 -14   6   1       80.55       81.39      4.93 o
 -13   6   1       35.99       44.12      3.66 o
 -12   6   1      117.06      126.21      5.49 o
 -11   6   1        8.35        5.83      1.88 o
 -10   6   1      293.36      288.48     10.24 o
  -9   6   1      132.68      134.44      4.32 o
  -8   6   1       19.11       18.19      1.53 o
  -7   6   1       50.89       52.06      2.34 o
  -6   6   1      234.49      243.91      4.73 o
  -5   6   1       46.42       53.04      2.73 o
  -4   6   1        8.40       12.72      1.18 o
  -3   6   1      919.63      961.63     13.87 o
  -2   6   1     1074.93     1152.03     14.81 o
  -1   6   1      252.27      274.59      5.51 o
   0   6   1      290.02      272.09      4.05 o
   1   6   1     2319.70     2349.73     23.55 o
   2   6   1      330.59      311.43      5.13 o
   3   6   1       59.47       62.95      1.99 o
   4   6   1      154.09      158.60      3.49 o
   5   6   1      526.73      528.02      8.90 o
   6   6   1       48.96       58.72      3.14 o
   7   6   1      214.37      227.48      5.34 o
   8   6   1     1427.16     1410.54     20.56 o
   9   6   1      818.04      822.94     13.48 o
  10   6   1       90.45       88.12      4.62 o
  11   6   1        1.09       -1.48      1.58 o
  12   6   1      100.86      112.04      6.24 o
  13   6   1        2.47        2.42      2.39 o
  14   6   1       74.42       79.97      5.66 o
  15   6   1        0.29       -0.96      2.58 o
  16   6   1        4.38        0.28      3.00 o
 -16   7   1       49.77       53.19      6.07 o
 -15   7   1       17.99       14.93      3.46 o
 -14   7   1        1.32        1.58      3.05 o
 -13   7   1       15.89       10.78      2.82 o
 -12   7   1       61.01       66.42      4.95 o
 -11   7   1       40.48       43.29      3.74 o
 -10   7   1        1.02       -1.54      1.54 o
  -9   7   1      103.86      101.63      4.51 o
  -8   7   1      230.28      234.36      5.67 o
  -7   7   1       21.50       15.57      1.50 o
  -6   7   1      552.58      575.35      8.36 o
  -5   7   1      149.97      147.91      3.45 o
  -4   7   1      356.59      376.03      6.33 o
  -3   7   1      761.95      823.77     11.40 o
  -2   7   1      193.97      183.17      4.25 o
  -1   7   1       95.46      105.18      2.76 o
   0   7   1       36.97       35.88      1.74 o
   1   7   1      189.50      200.80      3.64 o
   2   7   1      246.37      257.43      4.37 o
   3   7   1      156.01      167.76      3.82 o
   4   7   1      100.54       86.30      3.85 o
   5   7   1      937.28      890.99     15.40 o
   6   7   1      499.25      476.08      9.82 o
   7   7   1       57.41       61.10      4.33 o
   8   7   1      411.11      405.61      9.20 o
   9   7   1       14.09       11.83      2.21 o
  10   7   1        0.96        0.34      1.68 o
  11   7   1       23.41       23.61      2.93 o
  12   7   1       83.74       80.76      5.50 o
  13   7   1        6.88        2.82      2.61 o
  14   7   1       45.15       36.58      4.27 o
  15   7   1       62.54       70.09      7.44 o
 -15   8   1        4.73        2.17      2.94 o
 -14   8   1        4.83        3.08      2.66 o
 -13   8   1        0.07       -1.59      2.35 o
 -12   8   1       20.27       11.44      2.82 o
 -11   8   1      185.88      188.29      7.44 o
 -10   8   1      327.43      349.17     12.37 o
  -9   8   1      102.53      101.54      6.64 o
  -8   8   1        8.88        9.90      2.04 o
  -7   8   1      222.64      238.63      6.50 o
  -6   8   1       31.88       29.75      2.32 o
  -5   8   1       11.15       15.63      1.52 o
  -4   8   1      142.73      138.58      3.88 o
  -3   8   1      540.41      572.60      8.30 o
  -2   8   1      195.49      192.29      5.29 o
  -1   8   1        0.32        0.66      0.92 o
   0   8   1      478.90      488.51      7.31 o
   1   8   1      570.15      564.31      8.83 o
   2   8   1     1395.19     1365.47     18.09 o
   3   8   1      137.51      124.40      3.54 o
   4   8   1        1.13       -0.14      1.37 o
   5   8   1       83.34       73.69      4.26 o
   6   8   1       33.69       32.94      2.87 o
   7   8   1        0.02       -0.73      1.51 o
   8   8   1       26.05       26.62      3.43 o
   9   8   1      301.61      307.39      9.35 o
  10   8   1       48.80       51.04      3.86 o
  11   8   1      107.15      113.44      6.47 o
  12   8   1       41.26       36.75      4.20 o
  13   8   1       37.40       40.98      4.52 o
  14   8   1       29.11       31.69      4.25 o
  15   8   1        0.54       -5.55      5.55 o
 -14   9   1       26.50       23.33      4.46 o
 -13   9   1       26.95       19.83      3.66 o
 -12   9   1        1.97        0.67      2.38 o
 -11   9   1       14.65       12.94      2.92 o
 -10   9   1        1.46       -1.19      2.03 o
  -9   9   1      142.96      127.68      6.52 o
  -8   9   1        0.02       -0.73      1.73 o
  -7   9   1       25.72       31.53      3.03 o
  -6   9   1       28.73       27.21      3.07 o
  -5   9   1      211.07      217.54      6.17 o
  -4   9   1     1096.34     1144.42     17.51 o
  -3   9   1      344.03      343.82      7.24 o
  -2   9   1       66.58       62.73      3.28 o
  -1   9   1       16.29       10.71      2.23 o
   0   9   1       18.67       17.17      1.74 o
   1   9   1       95.15       96.24      4.24 o
   2   9   1       48.53       44.74      2.51 o
   3   9   1      343.53      341.87      8.02 o
   4   9   1      295.40      307.37      7.67 o
   5   9   1       75.66       75.35      6.76 o
   6   9   1      140.23      145.78      5.53 o
   7   9   1      209.70      220.08      6.71 o
   8   9   1      106.99      105.98      5.37 o
   9   9   1        1.68        0.10      1.83 o
  10   9   1        0.23        0.96      1.91 o
  11   9   1        0.98       -1.13      2.35 o
  12   9   1        0.25       -1.29      2.36 o
  13   9   1       38.47       38.71      4.53 o
  14   9   1       11.08        3.66      4.07 o
 -13  10   1        1.07       -2.80      2.80 o
 -12  10   1       14.64        6.72      3.40 o
 -11  10   1       34.70       30.18      5.15 o
 -10  10   1       39.89       39.28      4.95 o
  -9  10   1        3.82        2.94      2.70 o
  -8  10   1       46.98       48.71      5.18 o
  -7  10   1      162.36      179.83      6.88 o
  -6  10   1      108.68      127.81      6.53 o
  -5  10   1       24.40       25.85      3.10 o
  -4  10   1       49.97       46.25      3.03 o
  -3  10   1      126.42      134.06      4.75 o
  -2  10   1        0.93        2.36      1.49 o
  -1  10   1       16.03       18.78      2.14 o
   0  10   1       87.43       90.96      4.47 o
   1  10   1      337.93      353.84      7.53 o
   2  10   1      240.11      244.68      7.78 o
   3  10   1      132.30      124.07      6.86 o
   4  10   1        6.91        9.22      2.28 o
   5  10   1       26.33       23.41      3.27 o
   6  10   1        2.54        5.06      1.97 o
   7  10   1        0.30       -0.25      1.75 o
   8  10   1        0.91       -1.50      2.02 o
   9  10   1       50.72       51.42      4.16 o
  10  10   1       61.86       62.78      5.18 o
  11  10   1       55.95       52.84      4.98 o
  12  10   1        7.84        3.75      3.69 o
 -12  11   1       20.62       23.95      4.61 o
 -11  11   1       16.69       13.37      3.92 o
 -10  11   1       26.13       25.24      5.06 o
  -9  11   1        0.88        2.18      4.01 o
  -8  11   1       32.82       35.59      4.70 o
  -7  11   1       33.50       37.63      5.46 o
  -6  11   1       10.88        8.35      2.52 o
  -5  11   1      171.90      166.81      9.05 o
  -4  11   1        5.57        4.64      2.23 o
  -3  11   1       60.70       77.98      4.12 o
  -2  11   1        0.38       -0.99      1.55 o
  -1  11   1       21.80       19.22      2.37 o
   0  11   1      129.72      128.19      5.00 o
   1  11   1       25.49       23.87      3.18 o
   2  11   1       52.38       51.63      6.58 o
   3  11   1       98.81       94.70      5.90 o
   4  11   1       99.46       94.80      5.94 o
   5  11   1       40.17       45.10      4.29 o
   6  11   1       12.49       13.19      3.79 o
   7  11   1       21.66       14.66      3.74 o
   8  11   1        9.38        6.89      2.62 o
   9  11   1        0.23       -1.91      2.56 o
  10  11   1       11.83        7.73      3.99 o
  11  11   1        8.52       11.24      3.75 o
 -10  12   1       11.24        5.44      3.86 o
  -9  12   1       14.74       17.03      4.10 o
  -8  12   1       13.44       12.68      3.70 o
  -7  12   1        1.30       -0.57      2.85 o
  -6  12   1       54.27       42.84      4.51 o
  -5  12   1       18.55       21.42      3.49 o
  -4  12   1        8.51        7.71      3.80 o
  -3  12   1        0.42       -2.44      2.46 o
  -2  12   1       81.48       85.49      9.64 o
  -1  12   1       11.20        9.40      2.20 o
   0  12   1        1.38        0.32      2.03 o
   1  12   1       45.81       54.06      5.76 o
   2  12   1       40.25       38.62      4.14 o
   3  12   1       29.34       32.97      3.88 o
   4  12   1       33.93       24.57      3.72 o
   5  12   1        7.31        4.22      4.14 o
   6  12   1        2.50        0.93      2.42 o
   7  12   1        6.34        9.71      3.04 o
   8  12   1        6.58        3.62      3.80 o
   9  12   1        9.66        6.33      6.81 o
  -7  13   1        0.14        0.46      3.10 o
  -6  13   1        1.53       -2.78      2.78 o
  -5  13   1       61.71       56.40      5.07 o
  -4  13   1       63.59       72.42      5.64 o
  -3  13   1       18.14       13.25      3.21 o
  -2  13   1        2.88       -1.27      2.67 o
  -1  13   1        1.15        4.46      3.54 o
   0  13   1       10.38       12.43      3.20 o
   1  13   1       11.40       13.72      3.19 o
   2  13   1       20.10       16.56      3.40 o
   3  13   1        8.63       11.98      3.08 o
   4  13   1       34.73       33.87      4.36 o
   5  13   1        0.47       -1.12      2.48 o
   6  13   1        3.38       -0.16      2.74 o
   7  13   1       29.10       19.67      4.29 o
  -4  14   1        0.03       -0.04      5.46 o
  -3  14   1        0.82        0.85      3.22 o
  -2  14   1       18.32       16.27      5.20 o
  -1  14   1       37.29       43.08      7.27 o
   0  14   1       24.91       15.56      5.11 o
   1  14   1        0.03       -2.82      4.49 o
   2  14   1        0.33       -1.77      2.81 o
   3  14   1        5.04        2.59      4.93 o
 -19   0   2       18.15       11.34      6.74 o
 -18   0   2       45.01       44.60      9.68 o
 -17   0   2      130.20      114.25     13.43 o
 -16   0   2       23.27       21.10      6.13 o
 -15   0   2       11.24        6.08      3.50 o
 -14   0   2       38.04       44.41      4.41 o
 -13   0   2      127.33      141.83      6.65 o
 -12   0   2       81.36       82.49      5.25 o
 -11   0   2        0.11       -1.28      1.41 o
 -10   0   2      205.29      188.89      6.15 o
  -9   0   2      320.30      333.88     10.93 o
  -8   0   2      836.21      835.79     17.19 o
  -7   0   2     1317.40     1259.79     24.26 o
  -6   0   2       34.15       33.35      2.11 o
  -5   0   2        7.35        6.33      1.79 o
  -4   0   2      878.48      756.48     17.59 o
  -3   0   2     1371.28     1419.33     39.77 o
  -2   0   2    16998.80    16654.08    356.64 o
  -1   0   2     6512.56     6451.26     97.15 o
   0   0   2       28.57       33.25      1.53 o
   1   0   2    12093.32    12585.39    169.26 o
   2   0   2     5200.43     5383.17     94.03 o
   3   0   2    17142.44    16658.88    251.11 o
   4   0   2     6886.98     6950.44    105.65 o
   5   0   2       15.85       13.21      1.22 o
   6   0   2     6629.37     7224.48     98.91 o
   7   0   2     1096.69     1130.99     21.33 o
   8   0   2        0.65        0.56      0.98 o
   9   0   2      313.80      298.56      8.00 o
  10   0   2      223.71      210.42      5.49 o
  11   0   2      272.61      283.98      7.71 o
  12   0   2       20.98       39.15      4.12 o
  13   0   2      373.29      413.23     13.50 o
  14   0   2       35.49       38.03      5.48 o
  15   0   2       29.06       34.43      5.55 o
  16   0   2        2.24       -0.12      5.12 o
  17   0   2       47.56       44.65      9.28 o
 -19   1   2        1.76        3.35      4.06 o
 -18   1   2        1.26        1.01      5.13 o
 -17   1   2        0.01       -2.67      2.84 o
 -16   1   2       84.87       98.79      7.36 o
 -15   1   2      160.20      180.93      7.18 o
 -14   1   2       93.85       93.63      4.80 o
 -13   1   2       82.97       77.61      3.79 o
 -12   1   2       70.04       75.66      3.24 o
 -11   1   2      193.51      203.89      4.35 o
 -10   1   2      187.31      189.65      4.55 o
  -9   1   2       81.28       96.49      3.05 o
  -8   1   2      682.19      691.21     10.21 o
  -7   1   2      641.77      654.78      8.46 o
  -6   1   2      289.53      255.12      5.48 o
  -5   1   2      355.08      299.20      5.96 o
  -4   1   2     1813.52     1777.79     22.93 o
  -3   1   2     4575.48     4495.72     61.14 o
  -2   1   2     1841.95     1780.36     24.66 o
  -1   1   2      552.63      589.34      9.25 o
   0   1   2     6279.28     6212.52     62.69 o
   1   1   2      105.08      109.51      1.66 o
   2   1   2     5251.10     5356.47     61.39 o
   3   1   2        0.16        0.39      0.45 o
   4   1   2       42.55       38.01      1.27 o
   5   1   2     1879.57     1912.71     21.63 o
   6   1   2     4166.11     4134.13     42.78 o
   7   1   2      594.39      522.71      6.47 o
   8   1   2      485.08      492.29      6.78 o
   9   1   2        0.35        0.09      0.75 o
  10   1   2        1.20       -0.11      0.93 o
  11   1   2        2.15        0.99      1.13 o
  12   1   2        0.07       -0.01      1.36 o
  13   1   2       58.47       68.81      4.28 o
  14   1   2      128.75      131.32      6.04 o
  15   1   2       46.49       58.02      4.77 o
  16   1   2       65.74       68.35      6.35 o
  17   1   2       43.16       51.68      7.07 o
 -18   2   2        2.43       -0.42      3.49 o
 -17   2   2        6.59        8.90      3.43 o
 -16   2   2       22.73       22.37      3.48 o
 -15   2   2       12.95        7.95      2.51 o
 -14   2   2        0.51        2.40      1.75 o
 -13   2   2        0.10        0.85      1.43 o
 -12   2   2      443.70      470.79      8.18 o
 -11   2   2        3.19        0.87      1.15 o
 -10   2   2     1011.13      993.75     12.78 o
  -9   2   2      877.92      874.76     10.54 o
  -8   2   2      447.89      446.45      5.99 o
  -7   2   2       84.54      111.42      3.09 o
  -6   2   2       20.57       17.33      1.28 o
  -5   2   2       13.50       16.86      1.48 o
  -4   2   2     2336.03     2421.28     28.50 o
  -3   2   2      213.65      235.72      3.88 o
  -2   2   2      734.84      684.54      8.13 o
  -1   2   2    16616.06    16395.49    186.63 o
   0   2   2       90.63       64.22      1.98 o
   1   2   2     8292.20     8107.20     99.95 o
   2   2   2      852.81      811.82     12.20 o
   3   2   2       17.73       18.75      1.69 o
   4   2   2       12.99        9.77      1.21 o
   5   2   2        0.17        1.89      0.70 o
   6   2   2       16.48       22.49      1.47 o
   7   2   2      419.52      436.74      6.17 o
   8   2   2      142.88      131.66      4.36 o
   9   2   2      493.69      511.64      8.36 o
  10   2   2      927.37      930.54     13.46 o
  11   2   2      179.77      205.69      4.96 o
  12   2   2       81.65       97.42      3.94 o
  13   2   2       12.64       14.22      2.10 o
  14   2   2       23.54       23.25      2.94 o
  15   2   2       19.76       22.32      3.92 o
  16   2   2        0.02        2.13      3.05 o
  17   2   2        6.45       -1.76      4.00 o
 -18   3   2        3.42        4.75      3.54 o
 -17   3   2        4.79        2.30      2.69 o
 -16   3   2       21.56       21.26      3.49 o
 -15   3   2       45.06       48.80      4.41 o
 -14   3   2       65.53       66.67      5.03 o
 -13   3   2       80.19       71.01      3.71 o
 -12   3   2      116.60      128.46      4.55 o
 -11   3   2        0.98        1.67      1.30 o
 -10   3   2      601.84      613.45     10.35 o
  -9   3   2       30.18       41.60      1.90 o
  -8   3   2      249.19      252.96      4.70 o
  -7   3   2      885.14      840.66     10.63 o
  -6   3   2      944.53      969.77     12.59 o
  -5   3   2      704.18      705.30      9.42 o
  -4   3   2     1059.10     1154.79     16.94 o
  -3   3   2     1198.82     1162.49     16.81 o
  -2   3   2     5729.88     5915.42     68.02 o
  -1   3   2     1200.20     1301.70     16.94 o
   0   3   2     1157.40     1184.30     17.15 o
   1   3   2      103.19       87.39      2.38 o
   2   3   2      932.80      957.06     11.83 o
   3   3   2      201.65      190.03      3.71 o
   4   3   2      257.29      266.28      5.30 o
   5   3   2      792.22      779.62     11.54 o
   6   3   2      226.76      196.70      4.78 o
   7   3   2       84.33      103.31      4.18 o
   8   3   2      497.49      498.40      9.51 o
   9   3   2      193.49      199.31      4.99 o
  10   3   2       11.84        8.58      2.13 o
  11   3   2       14.15       14.05      1.82 o
  12   3   2        2.31        1.87      1.44 o
  13   3   2        4.00        5.62      1.66 o
  14   3   2        4.83        1.25      1.76 o
  15   3   2       89.57       85.80      6.74 o
  16   3   2       69.46       78.85      6.88 o
  17   3   2        5.77       -3.00      4.09 o
 -18   4   2       21.64       13.88      5.07 o
 -17   4   2        6.94        4.31      2.87 o
 -16   4   2       12.29        8.75      4.13 o
 -15   4   2        3.31        5.44      2.57 o
 -14   4   2        8.15        2.53      2.26 o
 -13   4   2       37.72       33.70      3.06 o
 -12   4   2        3.65        1.23      1.58 o
 -11   4   2      266.06      267.11      6.18 o
 -10   4   2       37.44       35.72      2.49 o
  -9   4   2      617.69      609.54      9.28 o
  -8   4   2      271.84      281.41      5.09 o
  -7   4   2        9.16        4.11      0.82 o
  -6   4   2     1193.91     1301.23     15.50 o
  -5   4   2       49.27       58.17      1.92 o
  -4   4   2      280.62      310.18      4.67 o
  -3   4   2       11.13       11.57      0.91 o
  -2   4   2     1600.88     1680.83     19.14 o
  -1   4   2       88.28       87.61      2.15 o
   0   4   2      421.26      390.50      6.19 o
   1   4   2        0.20        1.63      0.58 o
   2   4   2     1671.57     1575.33     21.35 o
   3   4   2     1693.30     1710.67     19.38 o
   4   4   2      369.41      347.16     11.62 o
   5   4   2       36.13       45.90      2.39 o
   6   4   2        4.03        4.98      1.13 o
   7   4   2       63.99       70.47      3.00 o
   8   4   2      307.94      304.06      6.39 o
   9   4   2      175.49      176.70      4.77 o
  10   4   2      123.63      131.49      4.30 o
  11   4   2      193.04      211.04      5.61 o
  12   4   2       70.30       85.09      5.48 o
  13   4   2       13.63       10.20      1.89 o
  14   4   2        0.87        3.09      2.11 o
  15   4   2       10.36        5.20      2.54 o
  16   4   2        2.93        2.00      3.92 o
 -17   5   2       25.07       20.98      4.47 o
 -16   5   2        3.45        1.79      2.51 o
 -15   5   2       40.63       50.40      4.67 o
 -14   5   2       85.36       85.17      4.91 o
 -13   5   2        3.65        3.04      1.85 o
 -12   5   2       38.57       35.88      3.14 o
 -11   5   2       75.05       76.42      4.20 o
 -10   5   2       50.35       52.82      3.03 o
  -9   5   2       59.44       56.77      2.25 o
  -8   5   2       38.34       37.37      1.89 o
  -7   5   2      100.64       93.13      2.72 o
  -6   5   2       46.04       39.96      1.82 o
  -5   5   2      368.84      347.89      5.38 o
  -4   5   2      995.91     1042.38     13.77 o
  -3   5   2      582.84      673.28      8.73 o
  -2   5   2       50.35       45.68      1.69 o
  -1   5   2       48.58       81.24      2.05 o
   0   5   2      716.53      767.72     11.26 o
   1   5   2      233.40      252.53      4.92 o
   2   5   2     1187.42     1262.13     15.95 o
   3   5   2      521.10      546.06      8.08 o
   4   5   2      737.09      763.89      9.58 o
   5   5   2      184.21      187.13      5.45 o
   6   5   2      245.22      252.80      5.84 o
   7   5   2       19.27       22.19      1.97 o
   8   5   2        1.42        1.01      1.85 o
   9   5   2      210.65      198.69      5.23 o
  10   5   2       15.46       14.16      1.91 o
  11   5   2       17.46       18.05      2.16 o
  12   5   2       20.17       19.19      2.73 o
  13   5   2       90.92       91.90      5.21 o
  14   5   2        6.72        5.04      2.58 o
  15   5   2        2.98        3.94      3.17 o
  16   5   2        4.16        3.85      4.80 o
 -17   6   2        0.27       -0.33      3.95 o
 -16   6   2        2.66        3.80      3.14 o
 -15   6   2       12.14        9.22      2.86 o
 -14   6   2        1.34        1.14      2.02 o
 -13   6   2        1.67        2.72      2.08 o
 -12   6   2        8.65        7.12      2.07 o
 -11   6   2       63.02       67.28      4.07 o
 -10   6   2       41.51       48.28      3.42 o
  -9   6   2      109.21      116.02      3.72 o
  -8   6   2      104.69      108.50      2.98 o
  -7   6   2      148.67      156.38      3.34 o
  -6   6   2        2.64        4.71      1.01 o
  -5   6   2       52.49       51.45      2.14 o
  -4   6   2       16.67       17.35      1.43 o
  -3   6   2        0.01       -0.05      0.70 o
  -2   6   2        1.79        3.36      0.84 o
  -1   6   2       39.82       26.36      1.41 o
   0   6   2      181.21      182.38      3.52 o
   1   6   2      480.33      513.31      7.19 o
   2   6   2      173.83      166.44      3.61 o
   3   6   2      367.51      354.16      6.69 o
   4   6   2       10.29        8.52      1.71 o
   5   6   2        8.54       11.15      2.34 o
   6   6   2       43.41       43.32      3.83 o
   7   6   2       13.77       10.07      2.00 o
   8   6   2       22.03       25.04      2.66 o
   9   6   2        1.33        3.32      1.75 o
  10   6   2      187.75      198.26      6.23 o
  11   6   2       13.60       16.34      2.55 o
  12   6   2       37.63       39.50      3.57 o
  13   6   2        0.11       -2.18      2.18 o
  14   6   2        0.01       -0.31      2.45 o
  15   6   2       18.29       19.97      3.71 o
  16   6   2        0.06       -5.70      5.70 o
 -16   7   2        3.61       -0.29      3.30 o
 -15   7   2        0.33        0.67      3.79 o
 -14   7   2       55.47       54.60      5.59 o
 -13   7   2      109.67      109.53      5.72 o
 -12   7   2       54.26       60.29      4.17 o
 -11   7   2       63.15       58.07      5.07 o
 -10   7   2       68.53       67.76      4.07 o
  -9   7   2        7.96        8.16      2.37 o
  -8   7   2        0.07       -0.82      0.99 o
  -7   7   2        0.07        0.00      0.90 o
  -6   7   2       88.32       96.42      2.99 o
  -5   7   2       26.96       28.28      1.78 o
  -4   7   2        4.65        2.00      1.25 o
  -3   7   2      174.56      164.89      6.01 o
  -2   7   2      361.38      355.77      7.66 o
  -1   7   2       64.37       56.62      3.72 o
   0   7   2        5.22        4.96      1.00 o
   1   7   2      133.86      135.55      3.12 o
   2   7   2       39.75       39.51      2.16 o
   3   7   2       66.83       60.77      2.76 o
   4   7   2       15.32       13.16      1.93 o
   5   7   2        0.95        1.09      1.38 o
   6   7   2      132.45      119.47      4.76 o
   7   7   2      133.87      148.95      5.16 o
   8   7   2      210.53      221.20      7.44 o
   9   7   2      232.84      243.30      7.06 o
  10   7   2       38.49       49.50      3.82 o
  11   7   2       38.85       35.58      3.44 o
  12   7   2       84.02       77.77      5.91 o
  13   7   2       18.77       16.55      3.33 o
  14   7   2        3.49       -0.01      2.64 o
  15   7   2        1.40        0.86      2.86 o
 -15   8   2        0.05       -2.46      2.46 o
 -14   8   2       16.68        7.56      2.91 o
 -13   8   2       37.25       38.03      4.23 o
 -12   8   2        6.68        9.93      2.73 o
 -11   8   2        2.45        1.10      2.16 o
 -10   8   2       30.45       30.52      3.51 o
  -9   8   2        1.58       -0.11      1.60 o
  -8   8   2        0.17        1.75      1.54 o
  -7   8   2       67.95       71.23      3.17 o
  -6   8   2      129.18      130.14      3.56 o
  -5   8   2       21.84       20.43      1.70 o
  -4   8   2      386.83      393.24      7.05 o
  -3   8   2      258.89      252.49      6.08 o
  -2   8   2       78.92       81.55      3.18 o
  -1   8   2      284.73      294.39      5.27 o
   0   8   2        0.96        0.52      0.93 o
   1   8   2       99.07       88.63      2.90 o
   2   8   2       91.48       82.58      3.87 o
   3   8   2        0.44       -0.72      1.27 o
   4   8   2        6.67        3.75      1.71 o
   5   8   2       50.86       48.63      3.54 o
   6   8   2        1.95        0.79      1.47 o
   7   8   2        0.06       -0.30      1.57 o
   8   8   2      250.15      246.04      7.17 o
   9   8   2       20.09       23.94      2.87 o
  10   8   2       21.20       18.75      3.08 o
  11   8   2        3.97        4.57      2.23 o
  12   8   2        1.18       -0.06      2.45 o
  13   8   2        0.30       -2.45      2.45 o
  14   8   2       13.17        8.98      3.19 o
 -14   9   2        0.63       -2.49      2.49 o
 -13   9   2        4.94        0.45      2.56 o
 -12   9   2       11.31       10.27      2.97 o
 -11   9   2       15.63       14.58      3.01 o
 -10   9   2       50.87       62.94      5.71 o
  -9   9   2        7.63        5.75      2.71 o
  -8   9   2       42.16       38.30      4.50 o
  -7   9   2        0.40        0.39      2.11 o
  -6   9   2       42.48       48.04      3.44 o
  -5   9   2       42.34       34.91      3.09 o
  -4   9   2      238.55      275.70      5.82 o
  -3   9   2       17.71       19.93      1.93 o
  -2   9   2      133.14      145.05      3.74 o
  -1   9   2      198.68      223.94      4.64 o
   0   9   2       71.50       75.01      2.95 o
   1   9   2       77.88       79.72      3.26 o
   2   9   2      172.08      176.63      5.53 o
   3   9   2        2.13        0.11      1.54 o
   4   9   2      169.47      160.12      5.38 o
   5   9   2      263.86      257.52      7.15 o
   6   9   2        1.94        2.04      1.69 o
   7   9   2        8.29        4.99      2.04 o
   8   9   2       11.47        9.00      2.36 o
   9   9   2        7.30        2.81      2.15 o
  10   9   2        2.12        0.13      2.02 o
  11   9   2        0.53       -1.17      2.43 o
  12   9   2       11.68        8.41      3.12 o
  13   9   2        3.83        5.91      3.07 o
 -13  10   2        0.06       -0.48      2.97 o
 -12  10   2        0.09        1.89      2.99 o
 -11  10   2        8.99       15.22      4.31 o
 -10  10   2        8.71        7.07      4.33 o
  -9  10   2       40.27       30.48      4.43 o
  -8  10   2       28.28       26.88      4.14 o
  -7  10   2        5.86        6.85      2.81 o
  -6  10   2      122.47      126.71      6.44 o
  -5  10   2       25.23       23.74      2.44 o
  -4  10   2       14.26       17.34      2.20 o
  -3  10   2       12.15       16.83      2.11 o
  -2  10   2       36.90       35.36      2.76 o
  -1  10   2       44.96       41.39      2.89 o
   0  10   2       83.01       76.79      4.31 o
   1  10   2       10.93        8.79      2.31 o
   2  10   2       15.10       18.54      2.56 o
   3  10   2       62.10       67.73      4.86 o
   4  10   2        0.19       -0.81      1.58 o
   5  10   2        1.41       -1.42      1.66 o
   6  10   2        0.76       -0.15      1.72 o
   7  10   2        3.22        1.70      1.91 o
   8  10   2       23.65       15.55      2.71 o
   9  10   2        5.50        5.56      2.58 o
  10  10   2        0.06       -2.03      2.03 o
  11  10   2        2.13       -1.43      2.44 o
  12  10   2        2.11       -0.66      2.72 o
 -12  11   2        0.82        4.44      3.44 o
 -11  11   2        3.95        1.84      3.04 o
 -10  11   2        2.98        2.40      2.97 o
  -9  11   2       31.74       27.75      4.38 o
  -8  11   2        0.50       -2.46      2.46 o
  -7  11   2        9.62        4.67      2.84 o
  -6  11   2       17.10       21.55      3.86 o
  -5  11   2       68.30       75.74      5.23 o
  -4  11   2        2.62        1.48      1.75 o
  -3  11   2       45.05       48.51      3.38 o
  -2  11   2       20.16       16.61      2.31 o
  -1  11   2       21.44       17.26      2.49 o
   0  11   2        2.36        1.06      2.09 o
   1  11   2        6.78        4.50      2.12 o
   2  11   2       21.77       21.99      3.17 o
   3  11   2       45.56       36.71      3.93 o
   4  11   2        1.91        2.10      2.17 o
   5  11   2       24.06       24.05      3.39 o
   6  11   2       32.30       40.19      4.74 o
   7  11   2        0.00       -0.92      2.64 o
   8  11   2        0.11       -0.44      2.31 o
   9  11   2        3.11        1.75      2.39 o
  10  11   2        8.65        5.08      2.90 o
 -10  12   2        2.54       -2.08      3.03 o
  -9  12   2        4.39        3.00      3.12 o
  -8  12   2        3.03       -2.29      2.70 o
  -7  12   2        4.21       -1.74      3.28 o
  -6  12   2       18.25       21.28      5.80 o
  -5  12   2       71.51       75.68      5.44 o
  -4  12   2        1.16        1.69      2.35 o
  -3  12   2       19.84       23.62      3.38 o
  -2  12   2      127.76      134.34      6.26 o
  -1  12   2        9.75       10.12      2.86 o
   0  12   2       37.90       35.94      6.05 o
   1  12   2       23.64       21.07      3.33 o
   2  12   2       36.16       42.76      4.36 o
   3  12   2       71.52       89.37      6.07 o
   4  12   2       50.82       55.48      5.03 o
   5  12   2        4.15        3.59      2.66 o
   6  12   2       29.34       31.75      4.23 o
   7  12   2       11.92        8.73      3.04 o
   8  12   2       18.20       10.18      3.15 o
   9  12   2        0.03        2.00      3.03 o
  -7  13   2       10.82        6.43      3.62 o
  -6  13   2        6.04        5.72      3.23 o
  -5  13   2        0.03        2.11      3.04 o
  -4  13   2        9.51        9.22      2.98 o
  -3  13   2       11.23       17.18      3.90 o
  -2  13   2       21.25       16.15      4.66 o
  -1  13   2        1.06       -2.24      2.24 o
   0  13   2        4.20        0.23      2.61 o
   1  13   2        0.82       -0.43      2.55 o
   2  13   2        1.14        0.55      2.48 o
   3  13   2       21.91       25.71      3.97 o
   4  13   2        3.72        1.55      2.77 o
   5  13   2        7.94        3.50      2.76 o
   6  13   2        4.32        4.48      3.03 o
  -3  14   2        3.56        3.13      4.22 o
  -2  14   2        6.83        4.99      5.69 o
  -1  14   2       13.93        6.37      4.34 o
   0  14   2        9.38        9.02      3.79 o
   1  14   2       11.49       18.39      4.01 o
   2  14   2       31.24       34.89      5.68 o
 -19   1   3        1.65       -1.71      4.01 o
 -18   1   3       50.69       63.66      8.67 o
 -17   1   3        8.91        4.80      4.33 o
 -16   1   3        1.12       -1.60      2.32 o
 -15   1   3       42.33       44.45      3.67 o
 -14   1   3       24.96       27.55      2.58 o
 -13   1   3       74.00       70.75      4.89 o
 -12   1   3      528.85      527.71      9.76 o
 -11   1   3       12.67       12.24      1.56 o
 -10   1   3      262.51      254.51      5.10 o
  -9   1   3      474.65      446.71      7.12 o
  -8   1   3       96.20      107.13      2.47 o
  -7   1   3       18.17       18.86      1.05 o
  -6   1   3       91.88       98.36      3.89 o
  -5   1   3      474.46      504.05      7.72 o
  -4   1   3        7.02        8.32      1.00 o
  -3   1   3     2181.08     2221.01     30.64 o
  -2   1   3     4164.33     4158.40     51.91 o
  -1   1   3       15.74       26.28      1.00 o
   0   1   3       62.93       67.59      1.45 o
   1   1   3       59.18       50.95      1.20 o
   2   1   3      333.58      366.77      5.19 o
   3   1   3      268.51      281.42      4.25 o
   4   1   3      419.67      422.24      6.49 o
   5   1   3      489.01      461.80      5.93 o
   6   1   3       63.26       63.99      1.86 o
   7   1   3       25.69       21.47      1.22 o
   8   1   3       15.67       19.48      1.57 o
   9   1   3       71.88       65.79      2.73 o
  10   1   3       95.27       96.77      3.36 o
  11   1   3       31.76       30.27      2.58 o
  12   1   3        1.12        1.88      1.72 o
  13   1   3        4.74        4.94      2.05 o
  14   1   3        9.52        6.73      2.42 o
  15   1   3        8.38        5.50      2.48 o
  16   1   3        5.45        1.90      3.26 o
  17   1   3        6.25        2.76      4.52 o
 -18   2   3       26.12       28.99      4.84 o
 -17   2   3        2.77        3.79      2.69 o
 -16   2   3       22.49       21.97      3.46 o
 -15   2   3       19.60       23.74      2.91 o
 -14   2   3        0.04        1.08      1.68 o
 -13   2   3       88.90       92.77      4.25 o
 -12   2   3       15.97       14.29      2.32 o
 -11   2   3      124.51      112.30      3.67 o
 -10   2   3      208.55      217.59      4.72 o
  -9   2   3      344.86      334.43      5.98 o
  -8   2   3       35.07       48.06      1.86 o
  -7   2   3       87.26      115.47      4.66 o
  -6   2   3     1744.46     1828.36     24.30 o
  -5   2   3      140.26      120.45      2.90 o
  -4   2   3     1080.55     1124.09     13.99 o
  -3   2   3        0.93       -0.44      0.44 o
  -2   2   3      595.86      622.56      8.78 o
  -1   2   3      263.48      268.45      4.72 o
   0   2   3     1706.61     1797.74     25.29 o
   1   2   3       73.77       79.99      1.79 o
   2   2   3        9.25       13.36      0.94 o
   3   2   3       22.08       24.90      1.11 o
   4   2   3     1841.62     1812.32     26.22 o
   5   2   3     1113.45     1129.76     13.61 o
   6   2   3      109.60      129.56      2.77 o
   7   2   3      662.50      680.21     10.06 o
   8   2   3        5.18        4.16      1.24 o
   9   2   3       12.25       14.47      1.68 o
  10   2   3       45.79       47.14      2.70 o
  11   2   3       49.13       41.80      2.66 o
  12   2   3      120.79      118.60      4.90 o
  13   2   3        0.07       -1.71      1.71 o
  14   2   3        7.57        6.78      3.33 o
  15   2   3        2.61        0.58      2.17 o
  16   2   3        5.43       -0.20      3.07 o
  17   2   3       16.11        9.30      4.84 o
 -18   3   3        0.18        0.24      2.72 o
 -17   3   3        0.88        1.51      2.62 o
 -16   3   3        2.18       -0.61      2.23 o
 -15   3   3       16.31       20.31      3.14 o
 -14   3   3      158.98      153.45      5.92 o
 -13   3   3       19.08       14.35      2.32 o
 -12   3   3      205.15      194.45      5.25 o
 -11   3   3       26.92       28.01      2.83 o
 -10   3   3       76.43       71.44      5.78 o
  -9   3   3      133.02      128.11      3.74 o
  -8   3   3       54.31       52.71      2.02 o
  -7   3   3       87.22       77.64      3.07 o
  -6   3   3      102.89       99.64      4.43 o
  -5   3   3      254.43      263.28      4.14 o
  -4   3   3        1.86        2.70      0.71 o
  -3   3   3      927.19      912.94     11.72 o
  -2   3   3     1609.30     1556.66     24.47 o
  -1   3   3     2577.43     2632.60     33.45 o
   0   3   3      638.09      650.13     14.96 o
   1   3   3     1193.11     1229.90     14.14 o
   2   3   3       96.69       97.01      2.19 o
   3   3   3     1075.55     1188.76     17.98 o
   4   3   3      197.12      245.56      5.27 o
   5   3   3      485.27      514.02     10.18 o
   6   3   3      684.21      680.10     12.95 o
   7   3   3      227.26      231.17      5.64 o
   8   3   3      416.39      410.40      7.94 o
   9   3   3      103.34      104.53      4.04 o
  10   3   3        4.09        1.25      1.34 o
  11   3   3        5.28        4.94      1.51 o
  12   3   3        0.01       -0.68      1.47 o
  13   3   3        0.08       -1.60      1.60 o
  14   3   3        6.00        4.31      2.17 o
  15   3   3        3.61        4.55      2.44 o
  16   3   3        0.04        0.87      3.28 o
 -18   4   3       27.70       30.79      4.39 o
 -17   4   3        6.72        2.33      2.72 o
 -16   4   3        5.68       10.49      2.97 o
 -15   4   3        1.18       -0.70      2.09 o
 -14   4   3        1.69       -1.80      1.80 o
 -13   4   3        1.59        0.81      1.67 o
 -12   4   3        3.92        1.63      1.43 o
 -11   4   3      165.13      162.66      4.71 o
 -10   4   3        0.29        0.87      1.14 o
  -9   4   3      300.72      290.43      6.03 o
  -8   4   3      346.18      360.93      6.79 o
  -7   4   3      664.04      699.27     10.68 o
  -6   4   3       74.00       93.37      2.27 o
  -5   4   3        5.39        4.17      0.76 o
  -4   4   3      203.28      213.08      3.67 o
  -3   4   3     1159.85     1257.56     14.86 o
  -2   4   3      201.76      255.52      4.01 o
  -1   4   3      901.83      939.77     12.09 o
   0   4   3     7581.66     7882.54     91.06 o
   1   4   3       65.01       59.74      2.08 o
   2   4   3      169.85      126.82      2.63 o
   3   4   3        0.71        0.59      0.62 o
   4   4   3      383.24      360.33      6.44 o
   5   4   3      546.33      577.85     10.16 o
   6   4   3      205.75      183.45      6.12 o
   7   4   3      535.32      511.65      8.99 o
   8   4   3       55.16       64.28      3.19 o
   9   4   3       48.43       41.90      2.77 o
  10   4   3       26.52       23.35      2.29 o
  11   4   3       78.82       69.72      3.77 o
  12   4   3       32.50       30.90      2.57 o
  13   4   3       68.21       68.52      4.34 o
  14   4   3        2.78        4.92      2.61 o
  15   4   3        1.81        2.13      4.20 o
  16   4   3        0.24       -3.78      3.78 o
 -17   5   3        9.84        4.63      2.89 o
 -16   5   3       22.88       22.77      4.59 o
 -15   5   3        9.73        9.78      2.95 o
 -14   5   3        4.07        4.26      2.31 o
 -13   5   3       48.48       49.54      6.07 o
 -12   5   3       43.36       48.06      3.47 o
 -11   5   3        0.17       -1.27      1.27 o
 -10   5   3       49.42       52.31      3.41 o
  -9   5   3       31.29       34.81      2.05 o
  -8   5   3       18.16       16.07      1.55 o
  -7   5   3      251.50      246.83      4.48 o
  -6   5   3      177.95      168.59      3.48 o
  -5   5   3      709.60      700.92      9.30 o
  -4   5   3      554.81      574.02      7.84 o
  -3   5   3       52.46       37.87      1.66 o
  -2   5   3       70.88       51.45      1.76 o
  -1   5   3      160.37      163.66      3.49 o
   0   5   3      113.99      109.03      3.31 o
   1   5   3      283.97      248.74      4.73 o
   2   5   3       52.27       56.61      2.02 o
   3   5   3        7.08        8.36      1.12 o
   4   5   3      205.36      209.07      5.00 o
   5   5   3      538.36      518.18      9.55 o
   6   5   3      487.77      460.75      8.94 o
   7   5   3      532.99      534.39      9.46 o
   8   5   3       64.44       56.12      3.55 o
   9   5   3       26.96       27.80      2.77 o
  10   5   3        0.29       -0.31      1.61 o
  11   5   3       22.41       21.69      2.78 o
  12   5   3       13.94       20.64      2.89 o
  13   5   3        0.78        2.06      1.94 o
  14   5   3       64.89       71.34      5.50 o
  15   5   3       15.56        7.65      4.55 o
 -17   6   3       17.47       23.83      4.70 o
 -16   6   3       11.30        4.77      3.04 o
 -15   6   3       20.28       17.66      3.77 o
 -14   6   3        0.03       -2.15      2.15 o
 -13   6   3       84.93       88.90      5.87 o
 -12   6   3        2.12        3.78      1.94 o
 -11   6   3       69.82       74.83      3.92 o
 -10   6   3      221.31      233.48      8.62 o
  -9   6   3      262.88      259.50      5.15 o
  -8   6   3       35.31       41.25      2.23 o
  -7   6   3        6.12        4.89      1.03 o
  -6   6   3       78.38       81.87      2.71 o
  -5   6   3      120.51      117.79      2.95 o
  -4   6   3       65.82       73.56      2.77 o
  -3   6   3        5.86        5.83      0.94 o
  -2   6   3      121.87      115.36      3.37 o
  -1   6   3      593.21      650.64     10.94 o
   0   6   3      115.77      101.86      2.99 o
   1   6   3      211.02      193.57      7.29 o
   2   6   3        7.03        4.84      1.00 o
   3   6   3      395.18      379.12     10.40 o
   4   6   3      651.68      647.88     13.50 o
   5   6   3      198.55      196.79      5.69 o
   6   6   3      257.11      255.93      6.70 o
   7   6   3      476.20      456.75     13.71 o
   8   6   3      199.06      190.22      5.90 o
   9   6   3      222.89      213.67      6.49 o
  10   6   3        0.57       -0.37      1.65 o
  11   6   3      250.81      254.05      8.97 o
  12   6   3      193.73      210.26      6.98 o
  13   6   3       81.00      103.15      5.73 o
  14   6   3        0.86       -1.04      2.47 o
  15   6   3       19.62       14.90      4.24 o
 -16   7   3        7.67        6.15      3.63 o
 -15   7   3        0.05       -1.56      2.36 o
 -14   7   3       36.75       37.05      3.64 o
 -13   7   3      127.37      129.18      6.17 o
 -12   7   3       14.73       15.35      2.91 o
 -11   7   3       16.01        9.01      2.42 o
 -10   7   3       28.70       30.35      2.72 o
  -9   7   3       81.53       81.00      4.26 o
  -8   7   3        4.32        5.15      1.27 o
  -7   7   3       52.26       49.21      2.38 o
  -6   7   3      148.94      144.46      3.52 o
  -5   7   3      644.83      687.39      9.62 o
  -4   7   3       56.79       56.59      2.89 o
  -3   7   3       68.06       70.02      2.91 o
  -2   7   3      211.03      222.46      5.12 o
  -1   7   3       94.32       96.90      3.32 o
   0   7   3        3.95        2.38      0.98 o
   1   7   3        0.07        1.09      0.81 o
   2   7   3       15.95        9.64      1.33 o
   3   7   3       64.05       61.39      3.52 o
   4   7   3      205.03      197.52      5.70 o
   5   7   3      358.27      358.24     10.83 o
   6   7   3       97.02       95.60      5.26 o
   7   7   3      150.01      152.36      5.63 o
   8   7   3       42.53       44.85      3.55 o
   9   7   3       29.40       40.09      3.96 o
  10   7   3       25.84       26.52      3.07 o
  11   7   3        9.00        5.10      2.25 o
  12   7   3       30.68       24.62      3.28 o
  13   7   3        1.50       -0.84      2.57 o
  14   7   3       46.96       53.46      5.14 o
 -15   8   3        1.69       -2.92      2.92 o
 -14   8   3        2.75        0.99      2.68 o
 -13   8   3       56.37       57.30      4.98 o
 -12   8   3       46.22       43.39      5.02 o
 -11   8   3       30.73       26.45      3.06 o
 -10   8   3        8.91        9.33      2.16 o
  -9   8   3        0.05       -0.59      1.40 o
  -8   8   3      293.36      304.50      6.84 o
  -7   8   3      359.32      379.70      7.86 o
  -6   8   3       14.59       14.76      1.75 o
  -5   8   3       13.32       19.00      1.83 o
  -4   8   3      276.66      268.21      5.61 o
  -3   8   3       15.65       21.54      1.87 o
  -2   8   3        1.66        2.03      1.30 o
  -1   8   3      331.64      357.20      6.59 o
   0   8   3      533.19      539.03      8.28 o
   1   8   3      164.64      156.40      3.65 o
   2   8   3      115.42      106.66      4.60 o
   3   8   3        1.59        0.37      1.91 o
   4   8   3       97.14       97.18      6.24 o
   5   8   3       61.59       63.45      4.69 o
   6   8   3       37.43       34.86      3.14 o
   7   8   3       47.46       50.45      3.72 o
   8   8   3      144.71      149.38      6.28 o
   9   8   3       44.51       35.86      3.47 o
  10   8   3       98.44      121.73      7.23 o
  11   8   3       40.58       48.10      4.10 o
  12   8   3        8.29        9.13      2.66 o
  13   8   3       29.85       20.08      3.89 o
 -14   9   3       18.39       20.99      4.43 o
 -13   9   3       52.32       61.83      6.40 o
 -12   9   3       22.84       25.77      5.36 o
 -11   9   3       23.23       18.30      3.72 o
 -10   9   3        2.14       -2.30      2.30 o
  -9   9   3        0.59        1.49      2.43 o
  -8   9   3        4.87        1.14      2.27 o
  -7   9   3       80.86       76.19      3.93 o
  -6   9   3      135.79      123.29      4.22 o
  -5   9   3      134.07      135.63      4.18 o
  -4   9   3      198.96      232.33      5.38 o
  -3   9   3      123.74      106.44      4.53 o
  -2   9   3      219.54      238.69      5.38 o
  -1   9   3      663.20      682.67     10.01 o
   0   9   3      214.18      202.57      4.49 o
   1   9   3       10.05        9.22      1.79 o
   2   9   3      444.70      424.60      9.54 o
   3   9   3      247.06      228.84      7.49 o
   4   9   3        9.23        9.94      2.15 o
   5   9   3        0.05        0.25      1.62 o
   6   9   3      102.08       97.82      5.88 o
   7   9   3      174.70      189.19     11.24 o
   8   9   3       41.89       35.23      3.49 o
   9   9   3       72.23       72.94      5.48 o
  10   9   3       32.25       27.17      3.38 o
  11   9   3       13.80       12.57      3.07 o
  12   9   3        0.55        1.29      2.78 o
 -13  10   3        0.72       -0.90      2.95 o
 -12  10   3       49.94       43.40      5.42 o
 -11  10   3       41.91       43.08      5.23 o
 -10  10   3       36.13       27.58      4.45 o
  -9  10   3       12.27       14.80      3.65 o
  -8  10   3      142.28      129.52      8.08 o
  -7  10   3       28.48       33.54      7.62 o
  -6  10   3       29.33       38.92      3.37 o
  -5  10   3        0.99        2.70      1.54 o
  -4  10   3       78.94       81.55      4.49 o
  -3  10   3        6.78        6.92      1.74 o
  -2  10   3        5.22        6.60      1.46 o
  -1  10   3      293.38      295.26      5.85 o
   0  10   3      114.73      115.97      4.73 o
   1  10   3       71.93       70.46      4.21 o
   2  10   3       81.16       81.09      4.62 o
   3  10   3      206.55      217.00      6.69 o
   4  10   3       29.00       39.73      4.32 o
   5  10   3       22.77       21.95      2.98 o
   6  10   3        1.08        4.96      2.40 o
   7  10   3        2.13        3.39      2.07 o
   8  10   3        4.14        3.26      3.30 o
   9  10   3        2.26       -2.01      2.01 o
  10  10   3       69.33       73.98      5.16 o
  11  10   3       22.44       23.22      3.95 o
 -12  11   3       70.31       71.09      6.84 o
 -11  11   3        0.97       -2.82      3.01 o
 -10  11   3        5.05        7.37      3.35 o
  -9  11   3        0.46       -2.40      2.40 o
  -8  11   3        0.89        8.64      3.43 o
  -7  11   3       19.14       15.24      3.58 o
  -6  11   3       56.93       58.91      5.64 o
  -5  11   3      169.33      196.11      8.08 o
  -4  11   3       97.99       96.80      5.55 o
  -3  11   3      131.85      128.00      5.18 o
  -2  11   3       42.09       45.84      3.69 o
  -1  11   3       43.61       47.72      4.28 o
   0  11   3       32.09       38.18      3.92 o
   1  11   3       12.53        8.56      2.61 o
   2  11   3       10.02        7.63      3.09 o
   3  11   3        1.54        0.41      2.36 o
   4  11   3       25.69       30.63      3.80 o
   5  11   3       74.22       79.89      5.01 o
   6  11   3      109.41       97.23      5.57 o
   7  11   3        9.02        8.69      2.59 o
   8  11   3       28.82       29.98      5.11 o
   9  11   3       29.20       29.91      4.39 o
  10  11   3       24.54       18.10      3.39 o
 -10  12   3        3.99        2.43      3.31 o
  -9  12   3       31.67       36.55      5.11 o
  -8  12   3       23.96       26.41      4.58 o
  -7  12   3       35.64       39.93      5.14 o
  -6  12   3       51.79       48.34      9.79 o
  -5  12   3        0.00       -0.71      2.50 o
  -4  12   3        6.64        5.14      2.88 o
  -3  12   3        1.92        1.94      2.11 o
  -2  12   3        8.30       11.64      2.91 o
  -1  12   3        3.55        2.90      2.58 o
   0  12   3       60.07       57.29      5.01 o
   1  12   3      140.83      140.80      7.53 o
   2  12   3       51.75       55.20      4.96 o
   3  12   3       37.06       31.85      4.05 o
   4  12   3        0.01       -0.20      2.47 o
   5  12   3       11.56       10.65      3.53 o
   6  12   3        9.69       11.14      3.21 o
   7  12   3        4.52        6.94      3.04 o
   8  12   3        0.04       -2.54      2.54 o
  -7  13   3        2.72        3.57      3.28 o
  -6  13   3       97.67      116.34      9.90 o
  -5  13   3       49.13       51.47      7.12 o
  -4  13   3        9.11       10.38      4.29 o
  -3  13   3        0.79        0.01      3.55 o
  -2  13   3        4.01        3.01      2.77 o
  -1  13   3       57.43       50.90      4.93 o
   0  13   3       30.04       19.19      3.58 o
   1  13   3        0.02       -1.54      2.44 o
   2  13   3        5.00        6.05      3.03 o
   3  13   3        2.09       -1.64      2.50 o
   4  13   3        3.80       -2.43      2.66 o
   5  13   3       10.59        7.26      3.05 o
  -1  14   3        0.03        3.15      5.85 o
 -19   0   4       17.39       20.11      7.84 o
 -18   0   4       27.44       35.58      9.14 o
 -17   0   4        2.86       -2.12      3.57 o
 -16   0   4        3.58        4.45      2.64 o
 -15   0   4       35.28       35.60      4.25 o
 -14   0   4       66.65       71.34      8.39 o
 -13   0   4        5.63        9.38      2.42 o
 -12   0   4      371.06      375.08     11.26 o
 -11   0   4     1100.16     1120.85     24.31 o
 -10   0   4      197.98      221.35      9.25 o
  -9   0   4      564.50      578.06     13.88 o
  -8   0   4      238.39      215.61      5.25 o
  -7   0   4      139.98      171.16      4.47 o
  -6   0   4      487.17      502.87     10.79 o
  -5   0   4     3483.17     3568.91     64.09 o
  -4   0   4      325.08      293.65      6.93 o
  -3   0   4      555.94      508.47     27.39 o
  -2   0   4     1221.86     1222.84     28.32 o
  -1   0   4      908.14      884.91     14.96 o
   0   0   4     2306.05     1865.74    209.75 o
   1   0   4      647.30      689.62     12.14 o
   2   0   4      210.04      204.15      4.24 o
   3   0   4      631.79      612.61     11.15 o
   4   0   4      280.12      194.54     10.96 o
   5   0   4       10.37        5.69      1.20 o
   6   0   4      663.52      670.15     13.07 o
   7   0   4       26.23       35.75      2.31 o
   8   0   4      171.60      160.01      4.48 o
   9   0   4      362.26      375.29     11.13 o
  10   0   4      158.35      181.15      7.52 o
  11   0   4       71.31       93.18      6.40 o
  12   0   4       95.09       97.82      6.77 o
  13   0   4      161.75      153.15      8.82 o
  14   0   4        7.24        8.67      3.27 o
  15   0   4        0.09       -1.00      3.83 o
  16   0   4        4.87       -0.32      7.65 o
 -19   1   4        7.56        2.84      4.35 o
 -18   1   4        0.49       -1.09      2.89 o
 -17   1   4       81.14       90.31      5.48 o
 -16   1   4       22.16       25.38      4.37 o
 -15   1   4       13.03       18.69      2.42 o
 -14   1   4       24.21       22.40      2.67 o
 -13   1   4       18.09       24.82      2.46 o
 -12   1   4      319.67      331.45      7.32 o
 -11   1   4     1162.77     1104.79     16.96 o
 -10   1   4      120.23      119.25      4.22 o
  -9   1   4        1.87        1.48      0.99 o
  -8   1   4       78.53       71.44      2.70 o
  -7   1   4        1.67        1.06      0.83 o
  -6   1   4        0.43        0.37      0.66 o
  -5   1   4      662.56      677.63     10.04 o
  -4   1   4     2718.44     2611.06     47.37 o
  -3   1   4       24.93       16.98      0.97 o
  -2   1   4       54.07       39.36      2.51 o
  -1   1   4      617.25      561.61      8.18 o
   0   1   4     1381.43     1273.85     37.61 o
   1   1   4        0.27       -0.38      0.38 o
   2   1   4       29.93       24.73      1.08 o
   3   1   4      352.03      346.52      5.05 o
   4   1   4     1118.71     1159.44     15.58 o
   5   1   4      742.96      750.60     10.28 o
   6   1   4       79.06       64.34      3.25 o
   7   1   4      375.40      373.59      5.67 o
   8   1   4        0.09       -0.91      0.91 o
   9   1   4      194.75      216.64      7.17 o
  10   1   4      170.44      176.15      5.33 o
  11   1   4       23.30       16.57      2.30 o
  12   1   4        3.33        2.18      2.46 o
  13   1   4       52.42       46.60      3.93 o
  14   1   4       39.82       38.24      3.80 o
  15   1   4       37.43       37.87      4.40 o
  16   1   4       14.46       15.45      3.58 o
 -18   2   4       24.11       31.52      4.40 o
 -17   2   4       71.27       64.17      5.37 o
 -16   2   4       65.29       73.61      4.80 o
 -15   2   4        4.51        7.45      2.19 o
 -14   2   4       66.64       76.57      4.55 o
 -13   2   4        1.06       -1.48      1.48 o
 -12   2   4        0.07       -1.61      1.61 o
 -11   2   4        2.72        2.91      1.48 o
 -10   2   4      330.68      306.54      6.39 o
  -9   2   4      257.00      251.67      5.43 o
  -8   2   4      481.72      446.98      9.76 o
  -7   2   4      808.38      803.17     13.41 o
  -6   2   4      490.75      494.27      8.04 o
  -5   2   4      311.42      293.85      5.36 o
  -4   2   4        0.16        1.01      0.56 o
  -3   2   4     1820.10     1796.38     39.03 o
  -2   2   4        0.81        0.09      0.74 o
  -1   2   4        2.19        0.62      0.49 o
   0   2   4       31.00       37.21      1.52 o
   1   2   4     3486.35     3535.18     34.59 o
   2   2   4      291.11      236.67      3.34 o
   3   2   4      940.05      927.08      9.99 o
   4   2   4      411.72      391.64      5.27 o
   5   2   4      232.74      229.87      3.96 o
   6   2   4      147.49      165.45      4.51 o
   7   2   4       23.59       25.94      1.96 o
   8   2   4     1334.27     1342.62     18.18 o
   9   2   4        1.07        0.95      1.07 o
  10   2   4       11.54       12.88      1.81 o
  11   2   4        3.51        3.29      1.96 o
  12   2   4      187.45      175.06      6.30 o
  13   2   4      156.55      162.32      6.77 o
  14   2   4      110.32      110.49      7.27 o
  15   2   4        0.41       -1.47      2.27 o
  16   2   4        8.31        5.05      2.87 o
 -18   3   4        0.11        1.62      2.84 o
 -17   3   4        0.29       -2.33      2.33 o
 -16   3   4       47.13       56.33      4.98 o
 -15   3   4       56.34       59.21      4.32 o
 -14   3   4      117.21      119.68      5.67 o
 -13   3   4      106.84      101.00      7.84 o
 -12   3   4      156.13      153.82      5.24 o
 -11   3   4        1.89        0.05      1.14 o
 -10   3   4       21.63       21.07      2.02 o
  -9   3   4        3.75        2.16      1.02 o
  -8   3   4        9.03        4.04      1.59 o
  -7   3   4       37.05       42.27      2.27 o
  -6   3   4      365.84      345.73      6.12 o
  -5   3   4      427.31      349.52      5.80 o
  -4   3   4     2840.60     2779.42     33.38 o
  -3   3   4     2107.01     2092.55     23.76 o
  -2   3   4      378.95      380.94      5.78 o
  -1   3   4        0.36        0.02      0.52 o
   0   3   4      289.98      256.58      3.99 o
   1   3   4        1.34        2.67      0.65 o
   2   3   4      190.74      154.67      3.96 o
   3   3   4       24.33       30.06      1.71 o
   4   3   4      481.33      471.50      8.70 o
   5   3   4      343.17      325.34      7.55 o
   6   3   4      254.08      256.44      6.66 o
   7   3   4      712.75      709.33     11.58 o
   8   3   4      560.85      562.75      9.95 o
   9   3   4       16.88       20.21      2.16 o
  10   3   4       19.74       23.87      2.21 o
  11   3   4        0.04       -1.77      1.77 o
  12   3   4        2.18        2.94      2.04 o
  13   3   4       12.48        9.06      2.47 o
  14   3   4       18.79       16.95      4.74 o
  15   3   4       56.82       62.56      5.55 o
  16   3   4        5.23        9.48      4.82 o
 -18   4   4       19.10       15.14      3.79 o
 -17   4   4        0.47       -1.43      2.73 o
 -16   4   4       25.00       20.89      3.48 o
 -15   4   4        1.61        4.15      2.93 o
 -14   4   4        7.08        8.05      2.11 o
 -13   4   4        0.02       -1.19      1.56 o
 -12   4   4       11.22       11.96      1.94 o
 -11   4   4      254.89      275.11      9.99 o
 -10   4   4      402.27      401.73      7.93 o
  -9   4   4      224.43      226.90      4.95 o
  -8   4   4      170.70      162.18      4.26 o
  -7   4   4       96.40       97.38      3.42 o
  -6   4   4      288.73      298.31      6.33 o
  -5   4   4      117.43      112.63      2.63 o
  -4   4   4      296.67      287.84      4.64 o
  -3   4   4        1.44        1.33      0.66 o
  -2   4   4      191.91      156.82      3.03 o
  -1   4   4        5.23        5.07      0.86 o
   0   4   4     3559.28     3519.41     49.30 o
   1   4   4      352.12      375.72      5.60 o
   2   4   4     1342.59     1442.72     16.81 o
   3   4   4      119.48      103.38      2.86 o
   4   4   4       33.24       24.87      1.96 o
   5   4   4      213.03      198.36      5.09 o
   6   4   4      227.88      227.42      6.32 o
   7   4   4       20.78       19.34      1.99 o
   8   4   4       11.82       11.32      1.80 o
   9   4   4      315.77      332.13      7.28 o
  10   4   4       19.94       19.34      2.25 o
  11   4   4      105.84      104.66      5.78 o
  12   4   4       58.37       62.63      3.95 o
  13   4   4       22.56       26.15      5.48 o
  14   4   4       70.16       79.27      6.02 o
  15   4   4        0.48        5.71      2.91 o
 -17   5   4        2.85        1.59      2.86 o
 -16   5   4        0.07        4.77      2.82 o
 -15   5   4       27.26       27.96      3.81 o
 -14   5   4       45.40       36.56      3.97 o
 -13   5   4       70.07       75.68      6.61 o
 -12   5   4      213.63      215.26      5.84 o
 -11   5   4      108.02      111.34      4.58 o
 -10   5   4        1.77        0.25      1.08 o
  -9   5   4      176.15      163.94      3.95 o
  -8   5   4       13.50       14.02      1.47 o
  -7   5   4        4.07        2.83      0.96 o
  -6   5   4        1.64        0.72      0.76 o
  -5   5   4       81.27       81.40      2.52 o
  -4   5   4     1907.55     1915.93     22.35 o
  -3   5   4      491.40      478.81      6.87 o
  -2   5   4      117.82      105.13      3.07 o
  -1   5   4      764.31      805.58     11.26 o
   0   5   4      112.37      119.27      4.15 o
   1   5   4        2.59        2.93      0.96 o
   2   5   4       65.66       76.60      2.81 o
   3   5   4      454.73      467.89      8.44 o
   4   5   4        0.29        1.25      1.25 o
   5   5   4        7.98        7.73      1.72 o
   6   5   4      461.26      467.75      9.82 o
   7   5   4      131.38      125.02      7.27 o
   8   5   4      525.45      516.77     10.88 o
   9   5   4       66.08       81.58      4.51 o
  10   5   4       26.17       29.51      3.04 o
  11   5   4        1.68        1.28      1.91 o
  12   5   4        6.03       -0.08      1.92 o
  13   5   4       11.13       14.48      2.77 o
  14   5   4        1.46        0.97      2.71 o
  15   5   4        1.19        0.00      4.15 o
 -17   6   4        3.17        0.51      2.75 o
 -16   6   4       12.00       18.50      3.61 o
 -15   6   4       15.49       12.29      4.12 o
 -14   6   4       13.25       11.09      3.08 o
 -13   6   4        6.25        8.22      2.19 o
 -12   6   4      129.89      136.66      5.27 o
 -11   6   4        0.88        2.88      1.29 o
 -10   6   4       20.76       23.06      1.92 o
  -9   6   4        0.47        0.25      1.05 o
  -8   6   4       74.10       76.61      3.08 o
  -7   6   4      598.94      592.75      8.87 o
  -6   6   4      137.98      150.15      3.50 o
  -5   6   4       20.33       26.15      2.29 o
  -4   6   4        1.31        2.06      0.82 o
  -3   6   4      338.20      322.41      5.88 o
  -2   6   4        0.16        1.06      1.11 o
  -1   6   4      175.71      187.32      4.13 o
   0   6   4       90.44       84.20      3.02 o
   1   6   4       49.11       40.62      2.27 o
   2   6   4      472.97      466.20     10.07 o
   3   6   4      157.96      140.76      4.19 o
   4   6   4      132.55      138.33      5.05 o
   5   6   4       30.99       31.62      2.92 o
   6   6   4       16.33       14.08      2.21 o
   7   6   4        0.55       -1.34      1.38 o
   8   6   4        0.76        1.52      1.68 o
   9   6   4       98.09       98.52      5.12 o
  10   6   4       55.05       58.40      4.14 o
  11   6   4       15.08       10.59      2.60 o
  12   6   4        0.31        2.39      2.26 o
  13   6   4        8.17        9.46      2.68 o
  14   6   4       16.08       16.54      3.58 o
 -16   7   4       11.21       10.23      3.36 o
 -15   7   4       21.69       15.27      3.42 o
 -14   7   4       21.61       22.26      3.54 o
 -13   7   4        2.59        3.71      2.06 o
 -12   7   4       29.75       26.16      3.03 o
 -11   7   4       13.94        5.88      1.64 o
 -10   7   4      269.05      259.15      5.53 o
  -9   7   4       64.79       58.13      2.88 o
  -8   7   4        6.74        4.38      1.28 o
  -7   7   4      220.55      209.02      4.92 o
  -6   7   4      310.98      306.18      6.73 o
  -5   7   4      234.41      240.29      5.20 o
  -4   7   4       41.55       40.10      2.37 o
  -3   7   4       21.97       21.46      1.82 o
  -2   7   4      126.88      125.59      3.57 o
  -1   7   4       67.02       73.66      3.02 o
   0   7   4      199.19      191.59      4.33 o
   1   7   4      348.60      351.64      6.52 o
   2   7   4       23.74       20.15      2.10 o
   3   7   4      160.34      152.24      6.66 o
   4   7   4      152.93      136.74      7.58 o
   5   7   4       30.26       35.34      3.40 o
   6   7   4        3.21       -0.21      1.60 o
   7   7   4       27.61       23.18      2.86 o
   8   7   4       20.46       20.60      2.76 o
   9   7   4        2.00       -1.19      1.87 o
  10   7   4        0.00       -1.88      1.88 o
  11   7   4       11.11       10.43      2.81 o
  12   7   4       15.68       17.12      4.09 o
  13   7   4        2.23        0.81      2.42 o
  14   7   4       19.39       12.14      7.92 o
 -15   8   4        0.00       -2.81      2.81 o
 -14   8   4        0.02        0.49      2.49 o
 -13   8   4        0.07       -0.02      2.08 o
 -12   8   4        0.02        0.29      2.34 o
 -11   8   4        3.22        3.15      2.24 o
 -10   8   4        1.83        2.39      1.57 o
  -9   8   4       14.43       17.89      2.30 o
  -8   8   4        0.03       -0.06      1.27 o
  -7   8   4        5.22        5.69      1.62 o
  -6   8   4       39.31       36.47      2.72 o
  -5   8   4      148.39      145.36      4.12 o
  -4   8   4       69.03       73.36      3.29 o
  -3   8   4       92.68       96.07      3.71 o
  -2   8   4       13.10        8.88      1.52 o
  -1   8   4       26.87       31.18      2.23 o
   0   8   4       82.94       65.55      3.03 o
   1   8   4      274.55      242.78      5.95 o
   2   8   4        0.10        1.67      1.29 o
   3   8   4       17.71        9.41      2.98 o
   4   8   4        2.36        0.43      2.15 o
   5   8   4        0.25        0.97      1.56 o
   6   8   4        1.02       -0.02      1.81 o
   7   8   4        0.14       -1.03      1.75 o
   8   8   4        8.49        5.86      2.22 o
   9   8   4        0.86       -0.66      2.18 o
  10   8   4        1.38       -1.36      1.90 o
  11   8   4       51.59       57.38      4.56 o
  12   8   4        1.10       -2.35      3.07 o
  13   8   4        0.07       -2.69      2.69 o
 -14   9   4        4.18        0.24      3.82 o
 -13   9   4        0.06       -1.77      2.69 o
 -12   9   4       14.16       10.64      3.56 o
 -11   9   4        0.23       -2.00      2.36 o
 -10   9   4        3.69       -1.04      2.04 o
  -9   9   4        0.64       -1.19      1.72 o
  -8   9   4       31.58       26.08      3.09 o
  -7   9   4       35.53       32.20      3.82 o
  -6   9   4       34.55       32.89      3.26 o
  -5   9   4        1.18        1.37      1.32 o
  -4   9   4      133.51      140.82      4.28 o
  -3   9   4        1.50       -0.49      1.24 o
  -2   9   4       34.27       31.25      2.32 o
  -1   9   4        0.01       -0.41      1.21 o
   0   9   4        0.15       -0.44      1.37 o
   1   9   4        0.58        2.96      1.48 o
   2   9   4      173.98      161.29      6.34 o
   3   9   4        7.20        7.39      2.03 o
   4   9   4        0.03       -0.01      1.60 o
   5   9   4       40.93       38.87      4.39 o
   6   9   4       20.02       15.61      2.60 o
   7   9   4        1.72        1.02      1.83 o
   8   9   4        2.58       -0.75      2.01 o
   9   9   4        9.10        6.49      2.42 o
  10   9   4        3.44        3.27      2.42 o
  11   9   4        9.47        7.07      2.68 o
  12   9   4        0.18       -0.63      2.36 o
 -13  10   4        0.00       -2.89      2.89 o
 -12  10   4        0.02       -1.74      2.98 o
 -11  10   4        0.00        0.46      2.95 o
 -10  10   4        7.85        5.19      3.08 o
  -9  10   4       15.61       21.54      4.43 o
  -8  10   4        0.06       -0.75      2.38 o
  -7  10   4        0.07       -1.92      1.92 o
  -6  10   4       15.26       16.40      2.57 o
  -5  10   4        0.01       -0.95      1.49 o
  -4  10   4       63.47       59.03      3.43 o
  -3  10   4       18.77       20.52      2.18 o
  -2  10   4        3.96        3.96      1.51 o
  -1  10   4        5.77        2.85      1.64 o
   0  10   4       91.50       87.30      4.29 o
   1  10   4       40.50       50.88      3.42 o
   2  10   4        8.26        3.00      2.26 o
   3  10   4        0.13       -1.76      2.21 o
   4  10   4        9.46        4.08      2.09 o
   5  10   4       86.02       69.48      4.57 o
   6  10   4       30.63       33.48      3.50 o
   7  10   4       10.06        7.67      2.51 o
   8  10   4       38.64       34.65      3.80 o
   9  10   4        9.10        6.22      3.47 o
  10  10   4       18.96       12.72      3.15 o
 -12  11   4       15.89       15.75      7.30 o
 -11  11   4        8.47        8.02      3.63 o
 -10  11   4        2.71        0.16      3.04 o
  -9  11   4        2.06       -1.88      2.43 o
  -8  11   4        5.09        1.01      2.58 o
  -7  11   4        7.96        8.64      4.03 o
  -6  11   4        4.43        2.93      2.46 o
  -5  11   4        5.34        6.97      2.33 o
  -4  11   4        0.71        0.87      1.89 o
  -3  11   4       15.32        9.41      2.28 o
  -2  11   4        0.15       -0.05      2.04 o
  -1  11   4       42.59       50.45      4.52 o
   0  11   4       41.72       38.84      3.51 o
   1  11   4        7.62        7.47      2.54 o
   2  11   4        0.21       -1.30      1.82 o
   3  11   4       34.91       34.37      3.89 o
   4  11   4       34.51       30.46      3.44 o
   5  11   4        0.17        0.57      1.96 o
   6  11   4       21.65       18.59      3.04 o
   7  11   4        0.17        0.17      2.30 o
   8  11   4       26.13       23.97      3.49 o
   9  11   4        4.07        2.83      3.10 o
 -10  12   4        5.89        0.76      5.65 o
  -9  12   4        2.98        1.73      3.18 o
  -8  12   4        0.98        0.82      3.33 o
  -7  12   4       16.02       10.87      3.54 o
  -6  12   4        0.34       -2.53      2.53 o
  -5  12   4        2.71        4.09      2.83 o
  -4  12   4        3.01        2.80      2.51 o
  -3  12   4        2.60        0.44      4.59 o
  -2  12   4       28.85       22.38      4.56 o
  -1  12   4        4.08        0.60      2.28 o
   0  12   4       15.12       18.89      3.42 o
   1  12   4       41.51       40.48      4.42 o
   2  12   4       31.51       30.35      4.61 o
   3  12   4        1.74        0.49      2.50 o
   4  12   4        1.52       -1.83      2.30 o
   5  12   4        1.79       -2.46      2.49 o
   6  12   4        9.62        6.53      2.99 o
   7  12   4        8.71        4.67      3.08 o
  -7  13   4        2.55        1.49      3.26 o
  -6  13   4        0.10       -2.49      3.37 o
  -5  13   4       41.86       48.94      6.98 o
  -4  13   4       61.44       68.48     12.03 o
  -3  13   4        0.00        0.95      3.15 o
  -2  13   4       44.23       46.28      5.78 o
  -1  13   4        0.00       -0.15      2.68 o
   0  13   4       20.08       18.43      3.80 o
   1  13   4       40.13       37.05      4.67 o
   2  13   4        0.05       -0.23      2.71 o
   3  13   4       11.98        9.57      3.36 o
   4  13   4       16.08       16.92      3.70 o
 -19   1   5        0.42        2.26      4.16 o
 -18   1   5        7.99       10.10      2.94 o
 -17   1   5       13.16       10.37      2.73 o
 -16   1   5        9.63       12.16      2.36 o
 -15   1   5        9.75        8.23      2.11 o
 -14   1   5       56.60       53.54      3.88 o
 -13   1   5       38.60       37.65      2.96 o
 -12   1   5       44.39       42.58      2.99 o
 -11   1   5      138.27      141.58      4.56 o
 -10   1   5      131.37      128.16      4.19 o
  -9   1   5        6.55        6.39      1.50 o
  -8   1   5      171.89      181.09      4.63 o
  -7   1   5        0.55        2.50      0.86 o
  -6   1   5      522.63      505.26     10.00 o
  -5   1   5        6.02        4.05      0.97 o
  -4   1   5      911.01     1043.44     11.88 o
  -3   1   5      165.95      158.31      2.66 o
  -2   1   5       96.46      111.47      3.94 o
  -1   1   5       68.23       87.63      2.51 o
   0   1   5        1.31        2.36      0.56 o
   1   1   5      770.27      781.28      8.81 o
   2   1   5       54.97       59.14      1.69 o
   3   1   5       24.52       27.28      1.31 o
   4   1   5      180.06      206.99      3.75 o
   5   1   5       39.54       37.25      1.92 o
   6   1   5       26.13       26.39      2.00 o
   7   1   5      119.74      112.12      3.46 o
   8   1   5      156.98      155.91      4.07 o
   9   1   5        0.25        0.00      1.37 o
  10   1   5        2.78        2.71      1.65 o
  11   1   5       19.13       12.25      2.28 o
  12   1   5        0.29       -1.59      1.67 o
  13   1   5       15.12        8.77      2.51 o
  14   1   5        0.02       -2.16      2.22 o
  15   1   5        0.01       -1.36      2.96 o
 -18   2   5        0.05        2.66      2.79 o
 -17   2   5        1.82        0.69      2.50 o
 -16   2   5        0.32       -0.43      2.00 o
 -15   2   5        0.48        2.71      1.91 o
 -14   2   5        2.32       -1.02      2.10 o
 -13   2   5        7.18        1.22      1.70 o
 -12   2   5      233.35      228.61      6.62 o
 -11   2   5        0.08       -0.83      1.31 o
 -10   2   5      362.02      359.73      9.97 o
  -9   2   5       45.81       52.62      4.09 o
  -8   2   5       49.69       55.60      3.95 o
  -7   2   5      235.18      242.59      6.46 o
  -6   2   5      368.98      380.10      7.65 o
  -5   2   5       24.82       42.52      2.69 o
  -4   2   5      130.15      112.35      3.35 o
  -3   2   5      241.43      247.58      4.74 o
  -2   2   5       60.84       62.95      1.85 o
  -1   2   5      235.63      259.96      4.22 o
   0   2   5      158.61      172.93      3.01 o
   1   2   5      134.22      125.01      3.05 o
   2   2   5      116.43      125.15      2.26 o
   3   2   5       95.83       92.12      1.96 o
   4   2   5      342.35      351.55      4.92 o
   5   2   5       29.19       16.76      2.14 o
   6   2   5       50.02       54.61      3.08 o
   7   2   5      164.12      175.97      4.43 o
   8   2   5        5.60        4.64      1.36 o
   9   2   5        4.85        5.76      1.42 o
  10   2   5       58.72       48.66      3.68 o
  11   2   5      105.78      102.02      5.63 o
  12   2   5        3.48        1.95      2.19 o
  13   2   5        1.62       -1.74      2.05 o
  14   2   5       15.75       17.03      3.20 o
  15   2   5        3.11        7.80      3.27 o
 -18   3   5        0.81        2.34      2.91 o
 -17   3   5        9.98       11.69      3.29 o
 -16   3   5       39.39       37.57      3.78 o
 -15   3   5       16.31       13.13      2.99 o
 -14   3   5        3.55       -1.54      2.67 o
 -13   3   5        3.26        0.12      2.53 o
 -12   3   5        6.04        4.90      1.88 o
 -11   3   5      356.36      355.14      8.39 o
 -10   3   5       32.15       31.59      2.77 o
  -9   3   5       23.78       24.32      1.89 o
  -8   3   5      134.83      127.11      3.76 o
  -7   3   5       19.78       19.32      1.70 o
  -6   3   5        6.82        2.86      1.06 o
  -5   3   5       17.01       17.30      1.17 o
  -4   3   5     1204.40     1168.94     14.26 o
  -3   3   5     1127.05     1156.67     17.51 o
  -2   3   5       99.97      100.40      2.75 o
  -1   3   5       47.24       49.53      1.98 o
   0   3   5      166.19      203.26      4.13 o
   1   3   5      189.24      203.57      3.53 o
   2   3   5      294.87      292.97      4.72 o
   3   3   5      121.84      128.64      2.64 o
   4   3   5      122.06      120.76      3.84 o
   5   3   5      990.79      987.95     14.92 o
   6   3   5     1094.55     1108.05     16.64 o
   7   3   5       31.95       35.77      2.60 o
   8   3   5       34.25       31.94      3.54 o
   9   3   5       64.50       63.69      4.50 o
  10   3   5      137.24      143.22      5.31 o
  11   3   5      169.89      185.97      6.59 o
  12   3   5        4.81       -0.97      2.16 o
  13   3   5       16.34       11.35      3.04 o
  14   3   5       18.34       13.94      4.07 o
  15   3   5        8.65        4.60      3.86 o
 -18   4   5       21.49       12.50      3.67 o
 -17   4   5        0.00       -2.25      2.42 o
 -16   4   5        0.33        1.48      2.61 o
 -15   4   5        8.24        7.89      2.42 o
 -14   4   5        0.21       -0.70      1.66 o
 -13   4   5        1.70        2.70      1.77 o
 -12   4   5        0.03       -1.44      1.44 o
 -11   4   5        1.94        0.46      1.53 o
 -10   4   5      149.69      129.60      4.04 o
  -9   4   5       96.62      107.84      3.73 o
  -8   4   5      303.73      276.09      5.56 o
  -7   4   5       64.15       71.49      3.41 o
  -6   4   5       19.28       18.87      1.49 o
  -5   4   5      205.60      244.15      4.35 o
  -4   4   5      503.76      504.14      7.84 o
  -3   4   5        5.36        6.57      1.20 o
  -2   4   5      486.53      541.07      8.55 o
  -1   4   5      949.82      985.21     13.05 o
   0   4   5        1.45        2.89      0.80 o
   1   4   5      209.27      235.93      4.02 o
   2   4   5      561.61      542.23      9.22 o
   3   4   5      912.32      917.77     16.65 o
   4   4   5      874.31      881.44     16.33 o
   5   4   5        4.26        4.65      1.37 o
   6   4   5      150.31      162.86      5.56 o
   7   4   5        0.02       -0.44      1.35 o
   8   4   5       33.76       37.07      3.69 o
   9   4   5       77.57       77.50      4.57 o
  10   4   5        0.91        2.08      1.79 o
  11   4   5       19.80       21.96      2.68 o
  12   4   5       39.15       40.08      4.41 o
  13   4   5       55.41       60.10      5.51 o
  14   4   5       15.94       15.21      3.62 o
 -17   5   5        1.76        5.86      3.16 o
 -16   5   5        5.94        2.20      2.61 o
 -15   5   5       18.24       16.75      4.58 o
 -14   5   5       14.22       13.70      2.55 o
 -13   5   5       42.71       39.39      3.64 o
 -12   5   5       58.47       64.54      5.14 o
 -11   5   5      159.84      167.88      4.71 o
 -10   5   5       73.90       69.18      3.11 o
  -9   5   5      140.02      127.55      4.47 o
  -8   5   5       12.37       15.83      1.56 o
  -7   5   5       25.21       16.30      1.56 o
  -6   5   5       61.76       68.63      2.93 o
  -5   5   5       48.88       50.83      2.15 o
  -4   5   5      179.54      166.01      4.94 o
  -3   5   5     1070.98     1092.40     13.71 o
  -2   5   5      507.36      553.35      8.25 o
  -1   5   5      250.13      246.84      5.66 o
   0   5   5        0.26        2.62      1.08 o
   1   5   5       32.22       27.90      1.84 o
   2   5   5      153.19      153.20      4.71 o
   3   5   5       12.57       11.48      1.89 o
   4   5   5       19.51       13.91      2.80 o
   5   5   5      127.44      118.94      6.56 o
   6   5   5       23.97       18.65      2.41 o
   7   5   5       60.29       63.43      5.37 o
   8   5   5      126.72      130.57      5.52 o
   9   5   5      101.26      108.27      5.34 o
  10   5   5       89.07       92.49      8.83 o
  11   5   5        4.71        0.51      2.06 o
  12   5   5        1.35       -0.52      2.07 o
  13   5   5       57.86       65.98      5.74 o
  14   5   5        0.31       -2.84      3.82 o
 -17   6   5       10.66        9.60      3.40 o
 -16   6   5        1.35       -2.44      2.44 o
 -15   6   5       57.95       65.66      5.44 o
 -14   6   5       11.14        5.00      2.60 o
 -13   6   5        0.25       -1.68      1.68 o
 -12   6   5       18.52       13.51      2.24 o
 -11   6   5        4.58        2.45      1.37 o
 -10   6   5       20.03       21.39      1.96 o
  -9   6   5       14.83       13.21      1.62 o
  -8   6   5       70.53       77.65      3.21 o
  -7   6   5      215.09      220.47      4.73 o
  -6   6   5      365.61      351.55      6.59 o
  -5   6   5       53.88       49.37      2.53 o
  -4   6   5      212.18      231.72      4.97 o
  -3   6   5        3.68        5.89      1.23 o
  -2   6   5        0.08        0.26      0.97 o
  -1   6   5        2.39       11.82      7.59 o
   0   6   5        7.43        7.67      1.61 o
   1   6   5     1027.69     1010.84     15.53 o
   2   6   5       35.12       49.77      2.93 o
   3   6   5      278.50      253.64      6.11 o
   4   6   5       40.09       39.20      3.94 o
   5   6   5        5.70        4.61      1.86 o
   6   6   5        8.99        6.66      1.90 o
   7   6   5      147.30      156.97      9.04 o
   8   6   5       20.75       15.92      2.52 o
   9   6   5       44.89       44.66      3.76 o
  10   6   5      154.31      153.00      6.77 o
  11   6   5       74.81       75.33      4.94 o
  12   6   5        0.35        1.46      2.27 o
  13   6   5        1.78        0.24      2.39 o
 -16   7   5        0.10       -1.07      2.59 o
 -15   7   5        0.36        0.93      2.57 o
 -14   7   5       31.61       32.36      5.05 o
 -13   7   5        3.17        5.47      2.51 o
 -12   7   5       10.72       10.54      1.94 o
 -11   7   5      127.31      134.20      6.46 o
 -10   7   5      190.97      180.53      5.01 o
  -9   7   5       40.05       50.20      3.07 o
  -8   7   5       73.93       62.82      3.31 o
  -7   7   5       52.75       46.46      3.05 o
  -6   7   5        1.18       -0.89      1.19 o
  -5   7   5       11.64        7.58      1.65 o
  -4   7   5       61.60       70.65      3.15 o
  -3   7   5     1075.83     1087.13     15.36 o
  -2   7   5      160.05      185.38      4.53 o
  -1   7   5        2.96        3.78      1.27 o
   0   7   5      251.66      269.97      8.36 o
   1   7   5       22.13       24.71      2.28 o
   2   7   5       38.78       35.55      2.69 o
   3   7   5        3.89        3.16      1.61 o
   4   7   5      251.60      240.82      8.14 o
   5   7   5       69.50       59.12      6.23 o
   6   7   5        6.38        3.67      1.88 o
   7   7   5       17.44       13.15      2.41 o
   8   7   5       78.85       80.04      4.85 o
   9   7   5       72.25       64.25      4.51 o
  10   7   5        7.80        5.83      2.34 o
  11   7   5       12.42        9.73      2.72 o
  12   7   5        0.09        2.78      2.38 o
  13   7   5        2.66        0.67      2.49 o
 -15   8   5       22.53       28.40      5.17 o
 -14   8   5        7.17        3.50      3.42 o
 -13   8   5        3.11        1.20      2.73 o
 -12   8   5       13.70        7.07      2.74 o
 -11   8   5        6.69       10.11      2.09 o
 -10   8   5       13.75       12.44      2.15 o
  -9   8   5      182.76      163.71      5.03 o
  -8   8   5       96.51       98.14      4.26 o
  -7   8   5       31.88       36.77      2.88 o
  -6   8   5        6.33       11.63      1.85 o
  -5   8   5       87.59      105.00      4.52 o
  -4   8   5       70.40       75.79      3.46 o
  -3   8   5      174.78      184.53      5.86 o
  -2   8   5      208.56      212.09      6.12 o
  -1   8   5       14.38       11.51      1.82 o
   0   8   5       45.28       43.86      2.98 o
   1   8   5       79.31       71.30      3.78 o
   2   8   5      103.35      112.29      4.72 o
   3   8   5      154.85      164.57      5.79 o
   4   8   5      157.39      150.59      7.36 o
   5   8   5        0.53        0.92      1.69 o
   6   8   5       11.43        9.68      2.44 o
   7   8   5        0.03        0.12      1.88 o
   8   8   5        8.90        8.01      2.75 o
   9   8   5       31.15       29.07      3.44 o
  10   8   5       16.78       19.50      3.16 o
  11   8   5       12.78        5.70      2.99 o
  12   8   5       28.42       23.15      3.64 o
 -14   9   5       32.61       31.98      9.29 o
 -13   9   5        0.01       -1.80      2.66 o
 -12   9   5        0.63        1.60      2.51 o
 -11   9   5       22.05       24.78      3.64 o
 -10   9   5       32.11       38.94      3.25 o
  -9   9   5       58.86       66.32      4.63 o
  -8   9   5        7.46        2.08      1.57 o
  -7   9   5        4.49        2.63      2.09 o
  -6   9   5       66.41       58.51      3.62 o
  -5   9   5       50.08       54.58      3.49 o
  -4   9   5      147.90      158.05      6.54 o
  -3   9   5      111.24      117.69      4.30 o
  -2   9   5      232.86      229.69      6.00 o
  -1   9   5       16.28       18.89      2.68 o
   0   9   5        0.37       -0.15      1.37 o
   1   9   5       13.59       13.95      2.10 o
   2   9   5       33.71       34.35      2.94 o
   3   9   5       56.01       49.95      3.93 o
   4   9   5       18.73       11.21      2.29 o
   5   9   5      209.43      211.12      7.01 o
   6   9   5      156.75      150.81      6.77 o
   7   9   5       44.67       53.10      4.25 o
   8   9   5        8.35        8.62      2.59 o
   9   9   5       31.24       33.03      3.83 o
  10   9   5        0.09       -2.25      2.25 o
  11   9   5        7.01        3.67      2.65 o
 -13  10   5       39.25       47.67      8.79 o
 -12  10   5       14.18        8.49      3.86 o
 -11  10   5        3.28        0.54      2.87 o
 -10  10   5        0.42        3.26      3.07 o
  -9  10   5       30.65       43.41      5.15 o
  -8  10   5      113.56      126.87      5.64 o
  -7  10   5      100.95      113.63      5.19 o
  -6  10   5       53.76       65.22      4.00 o
  -5  10   5       29.04       29.12      2.81 o
  -4  10   5        4.62        6.79      1.89 o
  -3  10   5       11.71       10.90      2.00 o
  -2  10   5       27.71       26.13      2.69 o
  -1  10   5        3.37        1.76      1.63 o
   0  10   5       34.42       38.42      3.77 o
   1  10   5       99.81      109.26      5.04 o
   2  10   5      226.24      220.42      8.46 o
   3  10   5       50.02       51.59      4.02 o
   4  10   5        7.37        6.58      2.20 o
   5  10   5       14.98       18.00      2.89 o
   6  10   5       28.82       33.85      3.65 o
   7  10   5       29.71       36.15      3.87 o
   8  10   5        3.75        2.23      2.45 o
   9  10   5       60.28       63.90      5.63 o
 -11  11   5        2.32        1.16      3.12 o
 -10  11   5       10.75        9.73      3.67 o
  -9  11   5       20.12       14.27      4.53 o
  -8  11   5        7.85        8.04      5.44 o
  -7  11   5       25.76       20.96      3.48 o
  -6  11   5      114.79      121.36      7.74 o
  -5  11   5       32.53       31.14      3.38 o
  -4  11   5       14.94       12.53      3.06 o
  -3  11   5       59.55       67.86      5.13 o
  -2  11   5       92.80       85.19      4.93 o
  -1  11   5       49.20       44.61      3.73 o
   0  11   5       42.44       38.62      3.30 o
   1  11   5        2.42        1.05      2.11 o
   2  11   5        2.22        0.97      2.02 o
   3  11   5       43.72       32.12      3.54 o
   4  11   5       36.73       37.11      3.83 o
   5  11   5       24.98       21.31      3.21 o
   6  11   5        0.39        3.15      2.87 o
   7  11   5       23.55       26.34      6.58 o
   8  11   5       98.99      110.33      6.41 o
  -9  12   5       43.06       52.74      9.72 o
  -8  12   5       11.83       13.39      7.01 o
  -7  12   5       52.53       58.29      6.23 o
  -6  12   5       10.24        8.63      3.31 o
  -5  12   5        8.01        6.90      3.51 o
  -4  12   5        4.92        7.28      3.23 o
  -3  12   5        6.26        1.91      3.06 o
  -2  12   5        1.75        0.60      2.81 o
  -1  12   5        1.02       -0.91      2.36 o
   0  12   5       22.82       16.97      3.33 o
   1  12   5       53.06       63.04      6.61 o
   2  12   5       91.65      101.42      7.06 o
   3  12   5       21.22       12.05      3.36 o
   4  12   5       35.37       41.64      4.81 o
   5  12   5        7.14        4.85      2.86 o
   6  12   5        0.10        3.67      2.64 o
  -5  13   5        3.45        3.38      3.93 o
  -4  13   5       12.24        7.35      3.60 o
  -3  13   5       17.65       19.83      4.42 o
  -2  13   5       89.00       91.85      7.77 o
  -1  13   5       25.82       30.88      5.16 o
   0  13   5        1.87       -1.44      3.14 o
   1  13   5        0.19        1.89      3.01 o
   2  13   5        0.00       -2.72      2.72 o
 -18   0   6       22.27       21.08      4.52 o
 -17   0   6        0.11       -1.94      3.14 o
 -16   0   6       25.66       17.62      3.88 o
 -15   0   6       78.31       90.45      8.26 o
 -14   0   6      152.35      157.33      8.71 o
 -13   0   6        2.24        2.38      2.26 o
 -12   0   6        3.46        5.09      2.24 o
 -11   0   6      324.26      340.07     10.72 o
 -10   0   6       94.42       92.39      5.85 o
  -9   0   6      202.87      191.84      7.22 o
  -8   0   6       74.17       63.88      6.30 o
  -7   0   6      616.17      589.36     24.48 o
  -6   0   6     1903.51     1953.94     32.11 o
  -5   0   6      498.41      488.11      9.85 o
  -4   0   6      266.73      293.68      6.79 o
  -3   0   6       78.68       64.42      3.86 o
  -2   0   6       45.56       48.87      2.80 o
  -1   0   6      393.13      461.50      9.41 o
   0   0   6       62.15       74.11      4.84 o
   1   0   6      161.41      151.12      4.00 o
   2   0   6     2033.36     2071.49     30.26 o
   3   0   6      459.78      449.23      8.59 o
   4   0   6      184.97      169.54      4.61 o
   5   0   6      290.08      282.84      9.39 o
   6   0   6       55.27       55.30      4.51 o
   7   0   6       89.00      108.40      6.53 o
   8   0   6      352.17      362.74     11.39 o
   9   0   6      112.55      122.60      7.31 o
  10   0   6        1.94       -2.20      3.09 o
  11   0   6       78.25       73.26      6.19 o
  12   0   6      145.05      154.77     15.24 o
  13   0   6       26.38       27.08      4.54 o
  14   0   6        0.03       -2.95      2.95 o
 -18   1   6        0.09        0.43      2.43 o
 -17   1   6        4.80        1.28      2.25 o
 -16   1   6        4.59        2.91      2.16 o
 -15   1   6        1.42        2.90      1.91 o
 -14   1   6       88.26       89.56      4.61 o
 -13   1   6      274.43      273.42      6.98 o
 -12   1   6      312.72      305.93      7.32 o
 -11   1   6        6.37        8.24      1.65 o
 -10   1   6       61.55       54.81      3.49 o
  -9   1   6       95.34       90.21      4.28 o
  -8   1   6      222.52      225.85      7.61 o
  -7   1   6       40.78       43.34      2.72 o
  -6   1   6       62.90       56.85      2.08 o
  -5   1   6      709.27      676.04      8.54 o
  -4   1   6        2.44        2.76      0.85 o
  -3   1   6      877.03      828.88     10.79 o
  -2   1   6     1495.97     1467.70     16.40 o
  -1   1   6      743.84      752.86      9.25 o
   0   1   6       61.53       57.52      2.02 o
   1   1   6        1.16        0.33      0.52 o
   2   1   6      205.82      206.86      3.33 o
   3   1   6       21.24       14.46      1.21 o
   4   1   6       49.30       54.32      2.62 o
   5   1   6      201.33      198.65      4.59 o
   6   1   6      609.87      612.59      9.22 o
   7   1   6      132.24      140.22      4.18 o
   8   1   6       93.53      102.58      4.56 o
   9   1   6      239.81      230.63      6.39 o
  10   1   6        4.77        5.54      1.91 o
  11   1   6       46.31       47.62      3.91 o
  12   1   6        7.75        8.62      2.44 o
  13   1   6        8.16        9.84      2.95 o
  14   1   6        1.00       -0.01      2.46 o
 -18   2   6       21.18       15.05      3.23 o
 -17   2   6       18.98       16.27      3.10 o
 -16   2   6        2.75        3.67      2.29 o
 -15   2   6        1.72        2.02      1.94 o
 -14   2   6       93.91       91.50      5.16 o
 -13   2   6      224.38      215.63      6.76 o
 -12   2   6       61.57       68.17      5.35 o
 -11   2   6      108.98      101.66      4.90 o
 -10   2   6      486.00      486.47     10.27 o
  -9   2   6      215.17      183.38      5.49 o
  -8   2   6       23.28       24.88      3.19 o
  -7   2   6      163.53      154.85      7.76 o
  -6   2   6      502.79      486.29     10.21 o
  -5   2   6      199.56      198.97      4.23 o
  -4   2   6      612.67      610.57      8.42 o
  -3   2   6      150.08      160.18      5.28 o
  -2   2   6        1.36        1.27      0.67 o
  -1   2   6      773.13      810.90     10.51 o
   0   2   6      567.81      586.28      7.57 o
   1   2   6      470.04      447.35      5.91 o
   2   2   6       18.53       16.20      1.18 o
   3   2   6      120.23      114.34      2.37 o
   4   2   6      830.85      814.65     14.72 o
   5   2   6      491.53      464.69      7.96 o
   6   2   6        1.60        0.63      1.23 o
   7   2   6       31.25       28.93      2.24 o
   8   2   6        4.10        0.70      1.39 o
   9   2   6       63.63       51.14      3.44 o
  10   2   6       77.88       74.69      4.31 o
  11   2   6      166.53      164.41      7.42 o
  12   2   6      149.21      131.50      6.53 o
  13   2   6       23.98       28.90      4.09 o
  14   2   6        1.69       -2.68      2.68 o
 -18   3   6       13.98        8.38      3.16 o
 -17   3   6        0.88        5.14      2.49 o
 -16   3   6       33.83       36.59      3.85 o
 -15   3   6        8.72        7.50      2.41 o
 -14   3   6       22.23       27.80      3.04 o
 -13   3   6       70.19       74.36      4.55 o
 -12   3   6       56.66       65.87      6.62 o
 -11   3   6       94.93      103.32      5.05 o
 -10   3   6      317.22      333.49      9.83 o
  -9   3   6        3.71        1.41      1.08 o
  -8   3   6       84.10       73.15      3.00 o
  -7   3   6      139.32      132.03      3.87 o
  -6   3   6      194.98      207.86      4.92 o
  -5   3   6       25.30       22.32      1.69 o
  -4   3   6       12.12       16.84      1.87 o
  -3   3   6      682.70      613.01      9.66 o
  -2   3   6     1096.43     1054.86     15.39 o
  -1   3   6      454.69      417.66      7.36 o
   0   3   6      100.96       92.06      2.80 o
   1   3   6       81.22       78.09      2.43 o
   2   3   6       13.85       14.96      1.20 o
   3   3   6        0.06        0.03      0.89 o
   4   3   6       84.55       91.38      3.43 o
   5   3   6      254.29      244.05      5.72 o
   6   3   6      166.38      172.38      5.59 o
   7   3   6      168.82      185.18      7.98 o
   8   3   6       38.90       44.83      4.30 o
   9   3   6       56.90       50.63      4.16 o
  10   3   6       88.08       90.11      5.94 o
  11   3   6       66.52       70.14      5.57 o
  12   3   6        7.28        9.37      3.06 o
  13   3   6        4.21        1.24      2.76 o
  14   3   6       68.00       61.14      5.70 o
 -18   4   6        5.97        3.07      3.63 o
 -17   4   6       23.34       25.84      5.15 o
 -16   4   6        8.49        5.57      2.90 o
 -15   4   6        0.06       -0.67      1.99 o
 -14   4   6        1.06        0.27      1.67 o
 -13   4   6       66.97       67.84      7.41 o
 -12   4   6       46.12       47.22      4.09 o
 -11   4   6        5.69        6.76      1.96 o
 -10   4   6        7.23        5.24      1.61 o
  -9   4   6        0.73        0.27      1.08 o
  -8   4   6      429.62      408.58      7.45 o
  -7   4   6      723.47      727.91     10.47 o
  -6   4   6      504.69      483.36      7.64 o
  -5   4   6       46.15       44.42      2.37 o
  -4   4   6      615.99      592.63     13.78 o
  -3   4   6        1.07        1.18      0.86 o
  -2   4   6      143.01      140.77      5.12 o
  -1   4   6        0.11        2.13      0.86 o
   0   4   6       38.62       37.66      1.67 o
   1   4   6      108.62       92.69      3.07 o
   2   4   6      663.34      637.62     13.40 o
   3   4   6      323.16      334.11      7.06 o
   4   4   6      378.33      362.12      8.30 o
   5   4   6      162.22      166.94      5.37 o
   6   4   6        5.21        2.64      1.65 o
   7   4   6        8.17        7.26      1.96 o
   8   4   6       22.76       23.64      2.78 o
   9   4   6       23.23       20.08      3.11 o
  10   4   6       15.80       18.59      3.09 o
  11   4   6       35.25       41.67      4.67 o
  12   4   6       24.86       33.16      4.37 o
  13   4   6       32.31       32.20      4.46 o
  14   4   6       18.28       14.41      3.89 o
 -17   5   6        0.11       -1.32      2.78 o
 -16   5   6       14.58       13.53      3.54 o
 -15   5   6       42.34       49.76      5.39 o
 -14   5   6       18.07       19.48      2.92 o
 -13   5   6       22.55       25.00      3.71 o
 -12   5   6       11.26        8.12      2.21 o
 -11   5   6        4.00        1.68      1.31 o
 -10   5   6        9.15        5.23      1.38 o
  -9   5   6      272.56      254.94      5.37 o
  -8   5   6      102.05       93.21      3.44 o
  -7   5   6       56.84       48.49      2.52 o
  -6   5   6      715.81      713.68     10.32 o
  -5   5   6      814.42      797.03     11.83 o
  -4   5   6      223.03      228.16      4.94 o
  -3   5   6      589.79      571.75      9.74 o
  -2   5   6      143.73      135.04      4.22 o
  -1   5   6      342.86      328.50      6.49 o
   0   5   6      194.76      201.90      4.50 o
   1   5   6      143.14      130.62      3.69 o
   2   5   6      136.92      136.08      4.39 o
   3   5   6       62.01       67.66      3.90 o
   4   5   6        6.49        4.76      1.84 o
   5   5   6      205.06      210.03      6.26 o
   6   5   6      196.74      193.33      6.15 o
   7   5   6       58.95       61.89      4.07 o
   8   5   6       67.41       67.86      5.85 o
   9   5   6       21.53       26.66      3.17 o
  10   5   6       26.11       24.53      3.12 o
  11   5   6        0.73        1.51      2.41 o
  12   5   6        1.30        3.52      2.88 o
  13   5   6        0.01        1.36      2.89 o
 -16   6   6        2.85        6.41      3.21 o
 -15   6   6        4.90        0.24      2.67 o
 -14   6   6        0.00        1.27      2.05 o
 -13   6   6        0.06        0.63      1.88 o
 -12   6   6       17.46       19.42      2.28 o
 -11   6   6        0.01       -1.22      1.22 o
 -10   6   6       61.25       58.22      3.02 o
  -9   6   6       56.24       61.36      3.03 o
  -8   6   6      240.43      239.57      5.24 o
  -7   6   6        7.99        8.14      1.53 o
  -6   6   6       84.63       83.36      3.92 o
  -5   6   6        0.72        0.40      1.23 o
  -4   6   6       46.74       41.94      2.48 o
  -3   6   6       18.82       15.00      1.76 o
  -2   6   6      126.73      135.25      4.99 o
  -1   6   6      459.15      429.54      8.84 o
   0   6   6       76.36       75.96      3.56 o
   1   6   6      298.21      298.28      6.80 o
   2   6   6      211.36      210.89      5.57 o
   3   6   6        0.71        2.15      1.46 o
   4   6   6        2.93        1.99      1.59 o
   5   6   6        3.25        1.94      1.62 o
   6   6   6       14.56       10.92      2.76 o
   7   6   6       69.64       73.94      4.61 o
   8   6   6       27.60       25.47      3.02 o
   9   6   6        8.68        2.53      2.33 o
  10   6   6       56.45       60.27      6.19 o
  11   6   6        2.87       -0.80      2.22 o
  12   6   6       11.25       12.77      4.49 o
 -16   7   6        0.95        0.80      3.45 o
 -15   7   6        4.40        4.74      3.54 o
 -14   7   6        2.95        2.24      3.63 o
 -13   7   6        7.81        5.48      2.65 o
 -12   7   6       12.25       14.17      2.52 o
 -11   7   6       19.55       14.97      2.14 o
 -10   7   6        1.60       -1.04      1.28 o
  -9   7   6       52.68       44.81      2.96 o
  -8   7   6       26.62       24.34      2.34 o
  -7   7   6        0.28        0.08      1.37 o
  -6   7   6       35.14       36.70      3.11 o
  -5   7   6       32.17       24.07      2.34 o
  -4   7   6       67.25       61.03      3.40 o
  -3   7   6      215.75      207.91      5.68 o
  -2   7   6      176.09      165.51      4.39 o
  -1   7   6       69.36       71.10      3.58 o
   0   7   6        0.75        0.08      1.24 o
   1   7   6      139.65      120.66      4.89 o
   2   7   6       22.06       21.54      2.30 o
   3   7   6       10.55        8.95      1.85 o
   4   7   6       27.15       26.29      4.57 o
   5   7   6        0.13       -1.65      1.65 o
   6   7   6       31.70       28.33      3.16 o
   7   7   6      123.32      132.03      6.30 o
   8   7   6       26.15       37.42      3.62 o
   9   7   6        0.06       -1.24      1.99 o
  10   7   6       10.99        5.36      2.54 o
  11   7   6        1.44        0.45      2.39 o
  12   7   6        0.09        0.76      2.59 o
 -15   8   6        3.17        4.49      3.33 o
 -14   8   6        0.44        1.05      3.54 o
 -13   8   6        0.02       -3.26      3.26 o
 -12   8   6        1.83        0.65      2.02 o
 -11   8   6        1.09        1.82      1.89 o
 -10   8   6        0.00        0.04      1.47 o
  -9   8   6        3.97        1.77      2.17 o
  -8   8   6       26.51       21.84      2.33 o
  -7   8   6        0.89       -0.12      1.48 o
  -6   8   6        6.25        5.98      1.75 o
  -5   8   6       37.57       27.70      2.57 o
  -4   8   6      106.43       98.09      4.43 o
  -3   8   6        9.07        8.96      1.65 o
  -2   8   6        0.54        0.14      1.35 o
  -1   8   6       22.44       11.63      1.91 o
   0   8   6       54.92       62.54      3.65 o
   1   8   6       12.10       10.27      1.88 o
   2   8   6      115.92      100.00      4.65 o
   3   8   6       54.90       45.33      3.73 o
   4   8   6        1.22        0.85      1.85 o
   5   8   6       13.91        7.77      2.64 o
   6   8   6        6.40        2.80      2.04 o
   7   8   6        0.19       -1.35      1.94 o
   8   8   6        4.19        2.52      2.24 o
   9   8   6        2.19        6.02      2.47 o
  10   8   6        0.74        2.52      2.90 o
  11   8   6        0.83        1.14      2.53 o
 -14   9   6        0.11       -1.77      3.41 o
 -13   9   6        0.01       -2.56      2.84 o
 -12   9   6        0.00        2.63      2.60 o
 -11   9   6        0.12        0.95      1.88 o
 -10   9   6        0.47       -1.44      1.60 o
  -9   9   6        6.33        9.36      2.02 o
  -8   9   6        4.34        3.15      1.72 o
  -7   9   6       16.52       20.77      2.49 o
  -6   9   6        0.78        0.12      1.55 o
  -5   9   6       27.22       25.41      2.78 o
  -4   9   6        8.24        5.37      1.80 o
  -3   9   6        1.60        2.73      1.76 o
  -2   9   6       67.55       57.56      3.98 o
  -1   9   6        0.41        1.09      1.53 o
   0   9   6       64.59       67.73      4.02 o
   1   9   6        0.36       -1.47      1.47 o
   2   9   6        0.56       -0.50      1.58 o
   3   9   6        3.21        2.94      1.93 o
   4   9   6        8.82        2.61      2.03 o
   5   9   6       19.63       16.13      2.83 o
   6   9   6        0.95       -1.68      2.48 o
   7   9   6        0.49       -0.89      2.10 o
   8   9   6        3.91        5.34      2.54 o
   9   9   6        0.02       -2.24      2.24 o
  10   9   6        1.22       -2.41      2.41 o
 -12  10   6        0.78       -0.99      3.07 o
 -11  10   6        2.72        0.28      2.98 o
 -10  10   6       34.84       44.90      4.15 o
  -9  10   6        0.93       -0.88      1.84 o
  -8  10   6       11.27       18.54      3.13 o
  -7  10   6        1.04        2.93      1.94 o
  -6  10   6        8.40        9.27      2.54 o
  -5  10   6        0.21        1.25      1.83 o
  -4  10   6        3.28        0.12      1.87 o
  -3  10   6        4.49        3.35      2.22 o
  -2  10   6        3.81        0.68      1.74 o
  -1  10   6        6.03        3.62      2.23 o
   0  10   6        0.54        2.24      1.78 o
   1  10   6        0.04        2.46      1.79 o
   2  10   6        0.20        0.44      1.88 o
   3  10   6        0.30       -1.77      2.56 o
   4  10   6       41.90       42.67      3.92 o
   5  10   6        3.46        1.40      2.22 o
   6  10   6       17.28       10.72      3.77 o
   7  10   6       11.33        9.83      3.24 o
   8  10   6        0.40        0.93      2.48 o
 -10  11   6        3.04        2.00      3.13 o
  -9  11   6        3.55        7.03      3.36 o
  -8  11   6       13.02       15.23      3.03 o
  -7  11   6        0.02        1.42      2.21 o
  -6  11   6        1.92        2.02      2.35 o
  -5  11   6        8.94        3.84      2.25 o
  -4  11   6        4.47        8.91      2.70 o
  -3  11   6        1.27        1.76      2.03 o
  -2  11   6       23.72       23.10      3.06 o
  -1  11   6        5.51        4.89      2.13 o
   0  11   6        0.00       -1.37      1.74 o
   1  11   6        1.39        0.53      2.10 o
   2  11   6        0.92       -2.02      2.12 o
   3  11   6        4.18        3.62      2.36 o
   4  11   6       13.61        6.26      2.66 o
   5  11   6        4.12        3.69      2.62 o
   6  11   6        6.16        0.65      2.46 o
   7  11   6       27.08       23.81      6.10 o
  -8  12   6        0.99        2.42      3.96 o
  -7  12   6       33.62       33.65      4.93 o
  -6  12   6        7.99        4.94      2.85 o
  -5  12   6        0.02        1.52      3.09 o
  -4  12   6        5.04        3.68      3.34 o
  -3  12   6        9.07       -1.74      2.96 o
  -2  12   6       14.50       11.30      3.94 o
  -1  12   6        4.65        7.27      3.48 o
   0  12   6        0.37        0.42      2.65 o
   1  12   6       13.11       17.65      5.75 o
   2  12   6       14.87       16.97      3.33 o
   3  12   6        4.18        2.39      2.57 o
   4  12   6        0.97        0.58      2.61 o
  -2  13   6       54.66       58.08      7.65 o
 -18   1   7        2.88        3.65      2.88 o
 -17   1   7        3.76        2.59      2.50 o
 -16   1   7        0.60       -0.27      2.08 o
 -15   1   7        5.28        3.58      2.14 o
 -14   1   7        0.07        1.83      1.79 o
 -13   1   7        0.48       -0.68      1.53 o
 -12   1   7        0.41        1.61      1.73 o
 -11   1   7       14.06       13.66      2.24 o
 -10   1   7       18.50       16.27      2.28 o
  -9   1   7       45.24       44.23      3.71 o
  -8   1   7       26.33       28.02      2.82 o
  -7   1   7        0.93       -0.67      0.96 o
  -6   1   7       17.56       14.12      1.84 o
  -5   1   7       15.56       15.36      1.22 o
  -4   1   7       78.97       77.73      2.57 o
  -3   1   7        0.65        3.69      0.79 o
  -2   1   7       18.68       20.40      1.35 o
  -1   1   7       29.41       29.98      1.59 o
   0   1   7       75.24       83.04      2.54 o
   1   1   7       50.53       49.28      1.76 o
   2   1   7       86.55      101.75      2.30 o
   3   1   7        7.33        8.96      1.04 o
   4   1   7       54.26       52.01      3.09 o
   5   1   7        0.05        0.03      1.10 o
   6   1   7       21.25       27.08      2.23 o
   7   1   7      121.31      130.36      5.30 o
   8   1   7       11.09       10.02      2.03 o
   9   1   7        0.24        2.45      1.80 o
  10   1   7        9.44        8.49      2.19 o
  11   1   7        0.62       -1.84      1.84 o
  12   1   7        9.95        3.79      2.28 o
  13   1   7        0.17        1.33      2.83 o
 -18   2   7        0.03        3.08      2.73 o
 -17   2   7        4.32        5.26      2.59 o
 -16   2   7       25.77       30.58      3.57 o
 -15   2   7        7.10        6.46      3.55 o
 -14   2   7        2.04        6.12      2.22 o
 -13   2   7        6.39        4.51      1.91 o
 -12   2   7        1.88        2.34      1.65 o
 -11   2   7        0.09        1.19      1.50 o
 -10   2   7       18.27       20.13      2.48 o
  -9   2   7        6.87        2.86      1.36 o
  -8   2   7       76.12       80.98      4.13 o
  -7   2   7       27.65       29.48      2.04 o
  -6   2   7        0.34        1.56      1.04 o
  -5   2   7        0.03        0.23      0.78 o
  -4   2   7       87.23       94.22      3.05 o
  -3   2   7        0.12        0.19      0.71 o
  -2   2   7        1.99        1.88      0.82 o
  -1   2   7        5.17        2.16      0.75 o
   0   2   7       12.00       20.16      1.37 o
   1   2   7      138.41      141.39      2.78 o
   2   2   7       58.87       59.28      1.93 o
   3   2   7      310.06      319.46      5.39 o
   4   2   7       12.55       13.82      1.67 o
   5   2   7       31.37       31.22      2.24 o
   6   2   7        8.63        6.07      1.49 o
   7   2   7        0.06       -0.99      1.18 o
   8   2   7       23.70       19.55      3.03 o
   9   2   7       67.64       61.43      4.78 o
  10   2   7       20.83       20.01      3.09 o
  11   2   7        4.32        7.29      2.91 o
  12   2   7        6.52        5.79      3.79 o
  13   2   7       30.28       33.64      4.58 o
 -18   3   7        0.21        2.30      3.05 o
 -17   3   7        1.02        0.31      2.31 o
 -16   3   7        1.57        3.23      2.78 o
 -15   3   7       10.24        4.78      2.21 o
 -14   3   7        3.83        4.13      2.06 o
 -13   3   7       41.25       39.41      3.57 o
 -12   3   7       70.09       61.75      4.18 o
 -11   3   7       93.42       92.79      4.87 o
 -10   3   7      304.67      274.59      6.73 o
  -9   3   7        8.02       11.79      2.05 o
  -8   3   7       12.03       10.06      1.56 o
  -7   3   7       88.29       82.05      3.39 o
  -6   3   7       17.09       15.26      1.61 o
  -5   3   7      340.65      346.26      8.30 o
  -4   3   7      160.77      158.17      3.79 o
  -3   3   7       53.29       48.90      2.75 o
  -2   3   7      152.25      145.85      3.38 o
  -1   3   7       18.70       15.36      1.45 o
   0   3   7      199.26      209.05      4.73 o
   1   3   7        1.05        0.76      0.88 o
   2   3   7        6.34        7.99      1.13 o
   3   3   7       57.02       62.35      2.77 o
   4   3   7       50.75       47.32      3.39 o
   5   3   7        0.92       -0.52      1.23 o
   6   3   7        2.18        0.07      1.57 o
   7   3   7       16.62       17.08      2.43 o
   8   3   7       23.05       15.68      2.87 o
   9   3   7      130.69      154.95      7.92 o
  10   3   7       44.30       40.13      4.91 o
  11   3   7        3.30        3.77      2.75 o
  12   3   7       12.75        8.68      3.22 o
  13   3   7        0.92       -2.60      2.83 o
 -17   4   7        0.98        0.29      2.39 o
 -16   4   7       11.20        8.34      2.75 o
 -15   4   7        1.35       -1.10      2.02 o
 -14   4   7       10.83       11.08      2.57 o
 -13   4   7        3.35        1.32      1.82 o
 -12   4   7        8.73        0.70      1.74 o
 -11   4   7       93.77       87.48      4.35 o
 -10   4   7       21.04       20.31      2.79 o
  -9   4   7       49.16       55.07      3.92 o
  -8   4   7        1.75       -0.67      1.06 o
  -7   4   7       59.25       56.91      2.76 o
  -6   4   7       77.58       89.78      3.39 o
  -5   4   7     1094.42     1085.04     14.37 o
  -4   4   7        1.36        2.26      0.97 o
  -3   4   7       13.35       13.01      1.46 o
  -2   4   7      149.98      149.20      4.18 o
  -1   4   7       33.77       35.76      2.21 o
   0   4   7       40.59       31.10      2.25 o
   1   4   7        7.96        8.64      1.64 o
   2   4   7      436.34      431.42      9.27 o
   3   4   7      120.84      131.04      4.66 o
   4   4   7        1.47        2.24      1.62 o
   5   4   7        5.48        5.89      1.82 o
   6   4   7       82.75       77.07      6.41 o
   7   4   7       14.75       11.09      2.24 o
   8   4   7        0.92       -0.19      1.79 o
   9   4   7        1.76       -1.02      3.42 o
  10   4   7       25.08       36.92      4.33 o
  11   4   7        9.37        8.84      3.87 o
  12   4   7       35.95       40.54      4.92 o
  13   4   7       15.62       11.51      4.06 o
 -17   5   7        4.13        5.02      3.22 o
 -16   5   7        0.89        1.17      2.34 o
 -15   5   7        3.36        4.40      2.28 o
 -14   5   7        4.39        2.66      2.18 o
 -13   5   7       22.97       23.76      3.16 o
 -12   5   7      119.06      118.15      4.89 o
 -11   5   7       15.03       16.13      2.05 o
 -10   5   7        6.18        8.93      1.80 o
  -9   5   7       19.58       19.55      1.92 o
  -8   5   7       92.35       90.55      3.64 o
  -7   5   7       69.31       72.05      3.19 o
  -6   5   7       43.51       41.32      2.69 o
  -5   5   7      230.56      229.40      5.82 o
  -4   5   7      577.33      563.28     10.22 o
  -3   5   7       46.92       47.08      2.61 o
  -2   5   7        8.22        7.79      1.40 o
  -1   5   7      105.29      120.25      4.85 o
   0   5   7      165.96      177.79      4.86 o
   1   5   7      217.66      203.38      5.48 o
   2   5   7      125.09      118.30      5.29 o
   3   5   7       20.83       17.15      2.10 o
   4   5   7       16.54       14.58      2.41 o
   5   5   7       61.05       62.55      4.11 o
   6   5   7       49.72       54.47      3.95 o
   7   5   7       69.94       67.28      4.46 o
   8   5   7        3.40        0.11      1.96 o
   9   5   7       34.41       35.14      3.59 o
  10   5   7       37.52       37.48      7.53 o
  11   5   7        2.12        3.13      2.80 o
  12   5   7       14.88       12.71      3.67 o
 -16   6   7       25.56       27.63      6.04 o
 -15   6   7        3.63       -1.01      2.19 o
 -14   6   7       16.67       20.63      3.08 o
 -13   6   7       19.91       15.94      2.54 o
 -12   6   7        2.90       -1.71      1.71 o
 -11   6   7       11.75       13.17      2.22 o
 -10   6   7       27.84       28.42      2.78 o
  -9   6   7       20.58       23.30      2.34 o
  -8   6   7       21.82       18.95      2.50 o
  -7   6   7       52.72       54.64      3.17 o
  -6   6   7      320.93      326.07      7.47 o
  -5   6   7      137.15      152.46      4.89 o
  -4   6   7      321.56      327.28      7.28 o
  -3   6   7       43.58       39.92      2.53 o
  -2   6   7       18.36       18.94      2.21 o
  -1   6   7       30.55       32.83      2.50 o
   0   6   7       37.09       41.31      2.95 o
   1   6   7       10.30        5.71      1.62 o
   2   6   7       28.58       33.11      4.01 o
   3   6   7      307.72      297.80      7.20 o
   4   6   7       43.30       48.33      3.72 o
   5   6   7      209.80      213.33      6.81 o
   6   6   7       81.57       90.16      5.17 o
   7   6   7        1.06        2.52      1.98 o
   8   6   7       10.67       10.27      2.57 o
   9   6   7        0.16       -1.51      2.23 o
  10   6   7        4.56        0.41      2.84 o
  11   6   7        0.68       -3.01      3.01 o
 -15   7   7       24.86       17.42      5.92 o
 -14   7   7       20.46       20.01      3.71 o
 -13   7   7       44.67       51.64      6.48 o
 -12   7   7       41.20       34.23      3.28 o
 -11   7   7        9.53       10.02      2.19 o
 -10   7   7       26.25       32.84      2.83 o
  -9   7   7       12.69       18.48      2.19 o
  -8   7   7       47.24       48.34      3.13 o
  -7   7   7      102.01      101.62      4.43 o
  -6   7   7        5.23        6.69      1.79 o
  -5   7   7      140.60      132.74      5.14 o
  -4   7   7      253.07      256.55      8.11 o
  -3   7   7      228.46      232.50      6.00 o
  -2   7   7        3.82        6.15      1.60 o
  -1   7   7      162.77      168.83      5.76 o
   0   7   7      267.75      268.95      6.79 o
   1   7   7       26.20       29.15      2.87 o
   2   7   7       76.78       77.56      4.21 o
   3   7   7       34.73       26.89      2.71 o
   4   7   7        1.54        1.68      1.82 o
   5   7   7       54.30       51.83      4.05 o
   6   7   7       67.51       70.43      4.79 o
   7   7   7      140.30      141.88      8.53 o
   8   7   7      121.41      119.20      6.33 o
   9   7   7       16.24       12.16      2.90 o
  10   7   7        2.07       -0.34      2.38 o
  11   7   7        3.82        2.04      2.67 o
 -14   8   7        0.06       -3.09      3.09 o
 -13   8   7       20.58       26.33      3.54 o
 -12   8   7        5.28        0.88      2.14 o
 -11   8   7        4.36        4.20      2.05 o
 -10   8   7       14.43       11.26      2.33 o
  -9   8   7      110.55      117.99      5.03 o
  -8   8   7       24.58       32.26      2.83 o
  -7   8   7       54.80       53.27      3.63 o
  -6   8   7       89.14      107.39      4.93 o
  -5   8   7      179.70      186.39      5.66 o
  -4   8   7       42.41       42.64      3.15 o
  -3   8   7        2.94        3.09      1.78 o
  -2   8   7        9.78        8.34      2.07 o
  -1   8   7        0.02       -0.86      1.40 o
   0   8   7       52.01       45.23      3.30 o
   1   8   7       35.31       39.73      3.10 o
   2   8   7      150.15      148.12      5.75 o
   3   8   7       95.91       95.06      5.32 o
   4   8   7       22.90       26.23      4.19 o
   5   8   7       93.91       98.42      7.14 o
   6   8   7       52.61       49.59      4.16 o
   7   8   7        3.38        3.96      2.47 o
   8   8   7        1.70        3.10      2.47 o
   9   8   7        6.51        3.30      2.63 o
  10   8   7        0.03       -2.42      2.42 o
 -13   9   7       11.66        9.92      4.13 o
 -12   9   7       95.39      109.72      6.34 o
 -11   9   7       40.36       44.62      3.78 o
 -10   9   7       14.71       13.88      2.44 o
  -9   9   7        6.70        7.61      2.68 o
  -8   9   7        0.91       -0.82      1.47 o
  -7   9   7        0.21        1.78      1.78 o
  -6   9   7        2.58        2.86      1.82 o
  -5   9   7        6.42       12.08      2.39 o
  -4   9   7       46.55       48.37      5.90 o
  -3   9   7       19.88       21.61      5.62 o
  -2   9   7       84.19       77.73      5.51 o
  -1   9   7      273.34      289.43      7.94 o
   0   9   7       35.20       33.98      3.11 o
   1   9   7       81.03       76.03      4.37 o
   2   9   7        0.49       -1.25      1.53 o
   3   9   7       24.17       21.76      3.07 o
   4   9   7        1.41        0.82      2.08 o
   5   9   7        0.08       -0.09      2.12 o
   6   9   7       11.14        9.65      2.79 o
   7   9   7       20.79       22.37      3.45 o
   8   9   7       61.38       68.05      6.38 o
 -12  10   7       15.98       12.21      6.41 o
 -11  10   7        0.67        1.51      3.83 o
 -10  10   7       30.26       33.79      4.00 o
  -9  10   7       55.56       60.12      3.94 o
  -8  10   7       81.37      101.39      5.50 o
  -7  10   7        8.96        7.46      2.26 o
  -6  10   7       15.69       10.56      4.12 o
  -5  10   7        7.07        5.93      2.28 o
  -4  10   7        1.83        3.80      2.29 o
  -3  10   7        0.54       -0.50      2.24 o
  -2  10   7       31.28       39.81      3.73 o
  -1  10   7        0.01       -0.20      1.89 o
   0  10   7       45.34       43.09      3.55 o
   1  10   7       82.99       88.53      5.48 o
   2  10   7       73.97       80.94      5.24 o
   3  10   7       27.01       40.72      6.42 o
   4  10   7        9.63        2.11      2.99 o
   5  10   7       43.44       45.87      5.16 o
   6  10   7       11.77       11.35      2.98 o
   7  10   7        0.00       -2.42      2.42 o
  -9  11   7       13.12       11.93      3.29 o
  -8  11   7        1.05        2.67      2.23 o
  -7  11   7       44.44       45.95      4.24 o
  -6  11   7        2.67       -0.62      2.08 o
  -5  11   7       12.65        6.98      2.86 o
  -4  11   7        2.93        1.20      2.49 o
  -3  11   7       27.56       29.21      3.48 o
  -2  11   7        8.49       10.60      2.68 o
  -1  11   7       36.80       46.28      4.14 o
   0  11   7       56.89       61.14      4.24 o
   1  11   7       14.88       16.95      3.13 o
   2  11   7        6.97        4.88      2.55 o
   3  11   7        7.11        7.82      2.75 o
   4  11   7       13.07       11.42      3.02 o
   5  11   7        3.91        3.42      2.76 o
  -6  12   7        7.91       18.14      4.27 o
  -5  12   7        4.10        1.28      3.37 o
  -4  12   7        0.16       -2.99      2.99 o
  -3  12   7       12.58       11.61      4.81 o
  -2  12   7        0.02       -0.69      2.58 o
  -1  12   7       11.44        9.55      2.85 o
   0  12   7       55.62       74.76      6.12 o
   1  12   7       43.80       43.13      6.18 o
   2  12   7        0.06        1.11      2.61 o
 -18   0   8        3.78        7.11      4.87 o
 -17   0   8        3.08        4.39      4.16 o
 -16   0   8      143.26      150.56     11.65 o
 -15   0   8       28.08       23.47      5.48 o
 -14   0   8        1.61        3.79      3.17 o
 -13   0   8        3.89        2.24      2.80 o
 -12   0   8       15.20       13.10      3.64 o
 -11   0   8        0.02       -0.06      2.49 o
 -10   0   8       39.24       28.61      4.53 o
  -9   0   8      109.77      100.66      7.67 o
  -8   0   8      434.80      411.48     14.67 o
  -7   0   8      140.64      144.91     13.65 o
  -6   0   8      174.12      197.29      7.27 o
  -5   0   8      497.45      475.55     10.46 o
  -4   0   8      472.10      433.66      9.77 o
  -3   0   8       81.56       94.64      7.50 o
  -2   0   8        0.18       -1.16      1.16 o
  -1   0   8       95.03       98.06      3.92 o
   0   0   8      207.34      211.51      5.04 o
   1   0   8        4.67        6.15      1.25 o
   2   0   8      161.74      164.15      4.46 o
   3   0   8      228.22      241.10      6.78 o
   4   0   8      545.05      541.25     12.26 o
   5   0   8      305.52      318.62     10.54 o
   6   0   8       67.12       62.00      5.29 o
   7   0   8       34.86       38.72      5.79 o
   8   0   8        2.73        2.38      2.63 o
   9   0   8       36.63       24.05      4.02 o
  10   0   8       15.25        7.72      3.48 o
  11   0   8       44.90       43.50      5.72 o
  12   0   8       21.90       17.48      4.54 o
 -18   1   8        0.87        2.82      4.37 o
 -17   1   8        0.47        2.64      2.43 o
 -16   1   8        3.97        5.06      2.52 o
 -15   1   8       27.67       30.28      3.50 o
 -14   1   8       39.70       37.55      3.64 o
 -13   1   8       62.24       70.05      5.15 o
 -12   1   8       82.11       88.96      5.06 o
 -11   1   8      108.59       94.26      5.04 o
 -10   1   8      136.19      150.52      6.58 o
  -9   1   8       56.26       59.54      3.86 o
  -8   1   8       67.54       63.50      3.51 o
  -7   1   8        5.25        5.42      1.57 o
  -6   1   8        0.06        0.01      1.28 o
  -5   1   8        0.69        0.54      1.08 o
  -4   1   8      567.52      560.45      7.77 o
  -3   1   8      515.97      523.82      7.40 o
  -2   1   8      146.43      143.29      3.16 o
  -1   1   8      178.37      179.99      3.54 o
   0   1   8      159.80      155.86      3.25 o
   1   1   8      491.65      492.55      6.21 o
   2   1   8      287.87      271.23      4.18 o
   3   1   8        0.64        0.63      1.03 o
   4   1   8      137.33      143.67      4.05 o
   5   1   8      103.33      107.50      4.16 o
   6   1   8        8.79       14.57      2.17 o
   7   1   8       10.74        7.59      1.88 o
   8   1   8      213.93      218.19      6.53 o
   9   1   8       71.47       71.75      5.04 o
  10   1   8      146.51      142.49      6.35 o
  11   1   8       25.31       20.22      3.41 o
  12   1   8        0.68       -1.04      2.43 o
 -17   2   8        5.85        8.51      2.82 o
 -16   2   8        6.14        3.86      2.37 o
 -15   2   8       66.92       66.64      4.83 o
 -14   2   8        7.67        4.94      2.07 o
 -13   2   8        2.85        1.74      1.91 o
 -12   2   8       64.69       57.18      4.55 o
 -11   2   8        3.09        2.62      1.68 o
 -10   2   8        7.37       11.13      2.30 o
  -9   2   8        8.15        8.68      2.20 o
  -8   2   8      225.72      237.11      6.10 o
  -7   2   8      773.70      745.23     12.76 o
  -6   2   8      266.35      257.76      5.54 o
  -5   2   8       31.90       29.22      2.92 o
  -4   2   8      248.31      237.58      4.41 o
  -3   2   8      139.95      130.07      4.18 o
  -2   2   8       61.81       69.41      3.54 o
  -1   2   8        1.40        1.22      0.92 o
   0   2   8        0.62       -0.14      0.76 o
   1   2   8       47.81       52.54      1.97 o
   2   2   8      200.03      203.68      4.77 o
   3   2   8      842.46      840.93     11.91 o
   4   2   8      342.94      350.08      7.53 o
   5   2   8        1.39        1.11      1.29 o
   6   2   8        1.75        0.28      1.49 o
   7   2   8      107.23      110.51      6.33 o
   8   2   8       11.78        7.51      2.43 o
   9   2   8        5.55        5.59      2.31 o
  10   2   8       60.32       52.06      4.50 o
  11   2   8       60.68       71.44      6.02 o
  12   2   8        0.82       -2.49      2.72 o
 -17   3   8        3.18        0.10      2.43 o
 -16   3   8        0.01       -1.16      2.17 o
 -15   3   8        5.97        4.93      2.38 o
 -14   3   8       54.93       53.31      4.70 o
 -13   3   8        9.45       10.57      3.50 o
 -12   3   8        6.24       10.10      2.22 o
 -11   3   8       57.07       65.33      4.32 o
 -10   3   8       28.20       20.06      2.36 o
  -9   3   8        4.02        5.19      1.60 o
  -8   3   8       41.05       35.50      2.73 o
  -7   3   8       15.08       12.50      1.67 o
  -6   3   8        1.36        3.59      1.28 o
  -5   3   8       78.45       80.14      3.23 o
  -4   3   8      396.27      382.03      7.91 o
  -3   3   8      485.09      467.88      7.93 o
  -2   3   8       29.29       34.69      2.19 o
  -1   3   8       32.83       29.86      2.12 o
   0   3   8      247.79      249.61      4.55 o
   1   3   8      235.62      244.34      4.99 o
   2   3   8      100.63       93.74      3.87 o
   3   3   8        0.02       -0.76      1.26 o
   4   3   8      208.42      205.94      5.74 o
   5   3   8       10.98       13.61      2.05 o
   6   3   8        2.30        1.65      1.66 o
   7   3   8       87.07       95.64      5.89 o
   8   3   8       57.11       52.14      4.76 o
   9   3   8       69.58       75.54      8.43 o
  10   3   8       54.17       63.23      5.65 o
  11   3   8        1.56       -2.47      2.77 o
  12   3   8        0.29       -2.38      2.78 o
 -17   4   8        0.01       -0.41      2.52 o
 -16   4   8        0.24       -0.71      2.33 o
 -15   4   8       23.33       32.53      3.64 o
 -14   4   8       14.97       16.11      2.86 o
 -13   4   8        1.65       -0.47      1.85 o
 -12   4   8       46.91       33.11      4.68 o
 -11   4   8       30.38       31.01      4.09 o
 -10   4   8       51.88       52.63      3.53 o
  -9   4   8      218.03      201.77      5.87 o
  -8   4   8       87.89       99.03      4.23 o
  -7   4   8       39.86       39.01      2.48 o
  -6   4   8       87.74       90.13      3.71 o
  -5   4   8       49.06       54.72      2.75 o
  -4   4   8      183.40      190.23      5.24 o
  -3   4   8      702.23      702.82     11.02 o
  -2   4   8       31.46       30.28      2.36 o
  -1   4   8       36.34       32.40      2.41 o
   0   4   8      403.85      406.84      9.17 o
   1   4   8      231.81      234.19      6.01 o
   2   4   8        0.61       -0.50      1.26 o
   3   4   8       33.65       31.04      3.99 o
   4   4   8       11.23        9.16      2.04 o
   5   4   8        8.83       10.08      2.25 o
   6   4   8      106.99      120.79      6.74 o
   7   4   8       13.04        8.16      2.40 o
   8   4   8        5.11        3.48      2.99 o
   9   4   8       10.32        5.89      3.23 o
  10   4   8       13.35       14.52      3.54 o
  11   4   8       21.63       27.13      4.32 o
 -16   5   8        0.87        0.58      2.40 o
 -15   5   8        3.07        3.89      2.44 o
 -14   5   8        0.08       -0.59      1.90 o
 -13   5   8        0.45        1.36      1.86 o
 -12   5   8       21.66       20.94      2.50 o
 -11   5   8       58.80       54.92      3.87 o
 -10   5   8        0.65        1.09      1.42 o
  -9   5   8       40.24       35.10      3.01 o
  -8   5   8       88.87       89.28      4.10 o
  -7   5   8       51.10       49.01      3.06 o
  -6   5   8        7.89        8.70      1.75 o
  -5   5   8       43.61       42.00      2.95 o
  -4   5   8       53.08       51.04      3.22 o
  -3   5   8      152.10      157.61      4.84 o
  -2   5   8      828.51      848.00     12.90 o
  -1   5   8       85.73       92.76      4.71 o
   0   5   8        6.80        2.54      1.42 o
   1   5   8       72.20       74.15      4.26 o
   2   5   8        3.94        1.57      1.69 o
   3   5   8       71.60       62.58      4.44 o
   4   5   8        0.16       -0.01      1.71 o
   5   5   8       19.23       21.45      2.87 o
   6   5   8       30.86       42.21      3.84 o
   7   5   8       40.71       41.67      3.82 o
   8   5   8       18.29       17.32      3.01 o
   9   5   8       38.81       48.38      5.79 o
  10   5   8        0.26        3.03      3.18 o
  11   5   8        2.28        2.37      2.83 o
 -15   6   8        2.63        5.22      3.10 o
 -14   6   8       31.41       40.27      4.00 o
 -13   6   8        4.79        4.82      2.44 o
 -12   6   8       10.00       11.16      2.43 o
 -11   6   8       19.52       20.99      3.54 o
 -10   6   8        4.83        4.80      1.95 o
  -9   6   8       42.61       41.13      3.30 o
  -8   6   8       45.77       53.97      3.35 o
  -7   6   8       16.36       20.27      2.25 o
  -6   6   8       18.38       21.15      2.25 o
  -5   6   8       50.13       47.39      3.41 o
  -4   6   8        0.86       -0.30      1.30 o
  -3   6   8        5.55        2.88      1.95 o
  -2   6   8       29.07       23.52      2.37 o
  -1   6   8        0.23       -0.69      1.41 o
   0   6   8        3.54        1.66      1.40 o
   1   6   8        9.19       10.98      2.75 o
   2   6   8       51.86       53.89      3.54 o
   3   6   8        7.32        3.12      1.83 o
   4   6   8       52.67       48.04      3.91 o
   5   6   8       25.76       29.54      3.37 o
   6   6   8       27.35       19.71      4.45 o
   7   6   8        4.25        4.38      2.33 o
   8   6   8       23.61       26.01      4.36 o
   9   6   8        3.84        0.46      2.62 o
  10   6   8        1.30        0.28      3.32 o
 -15   7   8        0.31        2.73      3.04 o
 -14   7   8       11.15       14.71      5.73 o
 -13   7   8        2.95        2.30      2.19 o
 -12   7   8        0.04        2.85      2.12 o
 -11   7   8        0.33       -0.68      1.86 o
 -10   7   8       24.16       28.85      3.09 o
  -9   7   8       12.11       10.13      2.50 o
  -8   7   8       14.94       19.28      2.44 o
  -7   7   8        1.40        1.18      1.52 o
  -6   7   8       57.46       57.77      3.68 o
  -5   7   8       38.81       37.82      3.13 o
  -4   7   8        6.07        5.86      1.87 o
  -3   7   8        0.10       -0.87      1.50 o
  -2   7   8        0.11       -0.20      1.73 o
  -1   7   8        4.50        5.14      1.86 o
   0   7   8       53.26       60.24      4.04 o
   1   7   8        8.57        6.88      1.95 o
   2   7   8       19.46       13.23      2.32 o
   3   7   8        5.75        3.16      1.82 o
   4   7   8       11.34       11.57      2.55 o
   5   7   8       12.67        6.83      2.44 o
   6   7   8        6.17        6.72      2.38 o
   7   7   8        5.22        2.00      2.27 o
   8   7   8        0.23       -1.76      2.24 o
   9   7   8       13.47       10.74      3.04 o
 -14   8   8       11.17       13.38      5.69 o
 -13   8   8       10.90       14.11      3.03 o
 -12   8   8        0.35       -1.43      2.00 o
 -11   8   8        0.26       -1.93      1.93 o
 -10   8   8        0.52        0.95      1.98 o
  -9   8   8        1.18        1.29      1.71 o
  -8   8   8        4.27        3.76      1.84 o
  -7   8   8       27.50       31.96      3.51 o
  -6   8   8       15.96       11.75      2.23 o
  -5   8   8        0.39       -0.11      2.69 o
  -4   8   8        1.51        1.67      1.70 o
  -3   8   8        0.34       -1.27      1.86 o
  -2   8   8       14.69       13.60      2.79 o
  -1   8   8        2.16        2.80      1.75 o
   0   8   8        3.10        1.28      1.66 o
   1   8   8        0.71        1.94      1.77 o
   2   8   8       11.00        8.76      2.19 o
   3   8   8       19.96       13.16      2.91 o
   4   8   8        2.28        4.29      3.03 o
   5   8   8        3.94        3.22      2.41 o
   6   8   8        2.24        1.06      2.36 o
   7   8   8        0.27        2.95      2.43 o
   8   8   8        0.39       -2.25      2.25 o
 -12   9   8        0.35        0.39      2.53 o
 -11   9   8        3.46        7.72      2.91 o
 -10   9   8       22.55       17.65      2.80 o
  -9   9   8        0.66        1.17      1.94 o
  -8   9   8        1.22        4.36      1.91 o
  -7   9   8        6.56        3.20      2.25 o
  -6   9   8       15.64       13.43      2.66 o
  -5   9   8        6.03        3.94      3.16 o
  -4   9   8        4.79        2.97      2.21 o
  -3   9   8        0.01       -0.92      1.98 o
  -2   9   8       92.93       91.63      5.39 o
  -1   9   8       22.32       15.70      2.67 o
   0   9   8        1.19        0.07      1.72 o
   1   9   8       18.22       19.09      2.73 o
   2   9   8        2.29        1.61      2.00 o
   3   9   8        1.35       -1.59      1.96 o
   4   9   8       45.98       43.29      4.23 o
   5   9   8        4.79        9.47      3.27 o
   6   9   8       15.78       10.12      3.00 o
   7   9   8        8.02        2.04      2.77 o
 -10  10   8        6.70        4.93      2.24 o
  -9  10   8       34.44       47.27      3.99 o
  -8  10   8       10.03       11.46      2.64 o
  -7  10   8        1.27        2.58      2.30 o
  -6  10   8        1.45        3.03      2.78 o
  -5  10   8        7.44        6.98      2.81 o
  -4  10   8        0.83       -0.84      2.22 o
  -3  10   8        0.23        0.33      2.31 o
  -2  10   8        2.18        1.59      2.14 o
  -1  10   8       13.61       24.57      3.36 o
   0  10   8        0.03        0.67      2.14 o
   1  10   8        0.62        3.86      2.14 o
   2  10   8       16.38       10.96      2.82 o
   3  10   8       32.79       30.05      5.04 o
   4  10   8        0.23       -1.47      2.33 o
   5  10   8       16.00       19.05      3.52 o
  -8  11   8        4.01        4.32      2.46 o
  -7  11   8        2.10        2.47      3.29 o
  -6  11   8       14.60       14.13      3.43 o
  -5  11   8        9.16       14.35      3.41 o
  -4  11   8        0.01        0.56      2.24 o
  -3  11   8        7.04       10.50      2.76 o
  -2  11   8        0.00       -0.28      2.28 o
  -1  11   8        0.03       -1.68      2.28 o
   0  11   8       12.24       14.38      3.01 o
   1  11   8        0.01       -1.35      2.74 o
   2  11   8        0.04       -0.05      2.35 o
   3  11   8        3.10        2.46      2.58 o
 -17   1   9        0.82        6.57      3.06 o
 -16   1   9        0.08        0.37      2.28 o
 -15   1   9        0.06       -0.81      2.07 o
 -14   1   9        1.94        2.79      2.05 o
 -13   1   9        5.06        3.05      2.00 o
 -12   1   9        2.05        1.96      1.95 o
 -11   1   9        0.26        1.15      1.80 o
 -10   1   9       15.40       16.99      2.78 o
  -9   1   9       36.22       32.84      3.48 o
  -8   1   9        0.81        4.45      1.67 o
  -7   1   9        8.86        9.10      1.87 o
  -6   1   9        1.94       -0.62      1.36 o
  -5   1   9       29.70       32.33      2.46 o
  -4   1   9        1.36        2.04      1.04 o
  -3   1   9       61.68       62.29      2.47 o
  -2   1   9        2.14        2.15      0.93 o
  -1   1   9       59.68       68.24      2.66 o
   0   1   9        1.98        3.35      0.90 o
   1   1   9       32.59       36.31      1.89 o
   2   1   9        2.75        1.70      1.04 o
   3   1   9       19.52       16.32      1.70 o
   4   1   9       16.94       19.19      2.09 o
   5   1   9        2.72        4.46      1.76 o
   6   1   9        6.61        4.39      1.86 o
   7   1   9       17.90       17.23      2.54 o
   8   1   9        4.70        2.00      2.10 o
   9   1   9        1.15       -0.43      2.10 o
  10   1   9        0.70       -2.15      2.15 o
  11   1   9        0.97       -1.91      3.67 o
 -17   2   9        0.06       -2.44      2.44 o
 -16   2   9        0.15        3.67      2.40 o
 -15   2   9       53.60       53.74      4.79 o
 -14   2   9       16.37       13.58      2.70 o
 -13   2   9        0.58        4.05      2.02 o
 -12   2   9       17.20       14.08      3.06 o
 -11   2   9       13.91        7.77      2.10 o
 -10   2   9       15.78       15.07      2.44 o
  -9   2   9       22.59       22.66      2.58 o
  -8   2   9       52.66       45.47      3.22 o
  -7   2   9        9.80        9.64      1.97 o
  -6   2   9       33.16       26.59      2.63 o
  -5   2   9        6.41        8.73      1.67 o
  -4   2   9       90.44       96.76      3.84 o
  -3   2   9       15.85       15.97      1.65 o
  -2   2   9       33.47       30.41      1.93 o
  -1   2   9        0.10        0.06      1.18 o
   0   2   9       36.66       39.91      1.91 o
   1   2   9        1.66        1.20      0.97 o
   2   2   9       52.71       50.63      2.71 o
   3   2   9        1.11        2.12      1.31 o
   4   2   9        0.18        2.18      1.56 o
   5   2   9       25.71       19.87      2.51 o
   6   2   9       34.62       41.40      3.75 o
   7   2   9        0.75        2.57      2.08 o
   8   2   9        4.54        4.83      2.33 o
   9   2   9        7.67        8.02      2.68 o
  10   2   9        7.70        1.55      2.69 o
  11   2   9        0.14        1.45      2.95 o
 -16   3   9       23.64       20.72      3.45 o
 -15   3   9       15.14       17.30      3.22 o
 -14   3   9        4.25        4.54      2.33 o
 -13   3   9       34.15       32.33      3.48 o
 -12   3   9       11.72       13.46      2.54 o
 -11   3   9        5.56        4.83      2.04 o
 -10   3   9       10.78       16.38      2.28 o
  -9   3   9       78.61       67.62      4.23 o
  -8   3   9       65.79       75.16      4.07 o
  -7   3   9       25.68       29.35      2.65 o
  -6   3   9       16.45       14.58      1.75 o
  -5   3   9      104.12       97.50      3.93 o
  -4   3   9       78.92       79.39      3.57 o
  -3   3   9       32.52       38.44      2.55 o
  -2   3   9        2.13        2.60      1.34 o
  -1   3   9        1.62       -0.37      1.20 o
   0   3   9       81.45       80.43      3.65 o
   1   3   9       22.89       21.04      2.09 o
   2   3   9       51.69       55.08      4.60 o
   3   3   9        9.75        5.39      1.66 o
   4   3   9       32.88       35.82      3.00 o
   5   3   9       10.76       12.42      2.12 o
   6   3   9        2.11        3.64      2.76 o
   7   3   9       15.75       15.23      4.60 o
   8   3   9        8.63        5.37      2.79 o
   9   3   9       38.01       36.48      5.54 o
  10   3   9        0.01       -1.94      2.55 o
 -16   4   9        2.79        1.67      2.62 o
 -15   4   9       27.84       36.31      4.40 o
 -14   4   9       16.30       19.28      3.07 o
 -13   4   9        5.28        7.58      2.32 o
 -12   4   9        0.03        0.72      1.98 o
 -11   4   9       12.47        5.58      1.93 o
 -10   4   9        9.45        8.05      2.01 o
  -9   4   9        0.38       -0.32      1.34 o
  -8   4   9        4.12        1.34      1.36 o
  -7   4   9      140.56      152.39      5.66 o
  -6   4   9      257.51      257.69      6.79 o
  -5   4   9       28.92       26.22      2.71 o
  -4   4   9      138.85      132.95      4.76 o
  -3   4   9        6.63        5.22      1.72 o
  -2   4   9       13.38       13.66      2.56 o
  -1   4   9      335.20      350.53      8.51 o
   0   4   9        2.38        0.92      1.47 o
   1   4   9      193.64      194.27      5.70 o
   2   4   9      207.05      218.29      6.14 o
   3   4   9        0.54        1.36      1.55 o
   4   4   9       18.38       15.30      2.80 o
   5   4   9        6.01        2.29      2.00 o
   6   4   9       11.15       12.72      2.98 o
   7   4   9        6.55        7.04      3.19 o
   8   4   9       22.00       29.29      4.77 o
   9   4   9        3.31        5.91      3.12 o
  10   4   9        1.04        1.14      3.01 o
 -15   5   9        0.58        2.51      2.52 o
 -14   5   9       38.85       54.40      4.67 o
 -13   5   9       27.29       26.28      3.47 o
 -12   5   9       19.45       20.82      2.78 o
 -11   5   9        4.37        3.32      1.91 o
 -10   5   9       16.12       20.57      2.66 o
  -9   5   9       24.79       28.26      2.95 o
  -8   5   9       89.78      103.59      5.05 o
  -7   5   9        8.63       14.16      2.06 o
  -6   5   9       33.54       34.03      2.76 o
  -5   5   9        0.67        0.04      1.26 o
  -4   5   9        4.17        2.51      1.71 o
  -3   5   9       68.54       74.36      4.47 o
  -2   5   9      180.04      177.07      6.79 o
  -1   5   9       81.55       83.16      4.68 o
   0   5   9        9.19        5.22      1.76 o
   1   5   9       28.55       27.23      2.67 o
   2   5   9        8.56        4.96      1.88 o
   3   5   9       40.30       50.59      3.60 o
   4   5   9       10.39        9.27      2.38 o
   5   5   9       49.13       46.26      3.95 o
   6   5   9        3.83        5.25      2.30 o
   7   5   9        4.52        2.84      2.64 o
   8   5   9       30.41       31.49      5.34 o
   9   5   9       29.21       27.17      4.95 o
 -15   6   9        2.71        6.06      2.85 o
 -14   6   9       13.52       16.22      3.23 o
 -13   6   9        0.01        1.79      2.36 o
 -12   6   9        0.68        3.31      2.11 o
 -11   6   9        9.95        8.23      3.07 o
 -10   6   9       13.68       16.71      2.59 o
  -9   6   9        2.26        4.21      1.89 o
  -8   6   9      111.83      108.75      5.67 o
  -7   6   9      204.06      207.37      8.13 o
  -6   6   9       35.05       36.07      2.87 o
  -5   6   9        2.21        0.13      1.57 o
  -4   6   9       42.98       45.55      3.65 o
  -3   6   9       44.29       45.46      3.66 o
  -2   6   9       58.32       60.74      4.73 o
  -1   6   9        1.97        0.72      1.72 o
   0   6   9       35.75       33.57      3.41 o
   1   6   9       63.85       67.29      4.35 o
   2   6   9       49.70       44.21      3.41 o
   3   6   9       30.40       30.87      4.53 o
   4   6   9      104.13       97.80      5.64 o
   5   6   9       49.94       55.53      4.89 o
   6   6   9        5.07       10.12      2.74 o
   7   6   9       14.78       13.74      2.97 o
   8   6   9        3.09        2.87      2.64 o
   9   6   9        2.52        4.20      3.48 o
 -14   7   9        4.78        6.76      2.85 o
 -13   7   9        6.92        7.21      2.43 o
 -12   7   9        3.06        6.67      2.45 o
 -11   7   9       87.72       99.48      5.47 o
 -10   7   9       66.68       70.49      4.54 o
  -9   7   9        4.36        4.43      2.06 o
  -8   7   9       24.39       22.96      2.83 o
  -7   7   9       12.75       11.81      2.14 o
  -6   7   9       17.85       12.14      2.19 o
  -5   7   9        4.31        6.02      2.09 o
  -4   7   9        3.28        1.14      1.71 o
  -3   7   9       29.92       26.67      3.42 o
  -2   7   9      113.46      121.63      6.78 o
  -1   7   9       95.21       93.19      5.32 o
   0   7   9      142.70      146.85      5.93 o
   1   7   9       22.38       23.23      2.79 o
   2   7   9       11.08        7.33      2.66 o
   3   7   9       27.57       35.99      3.72 o
   4   7   9        2.86        1.83      2.20 o
   5   7   9       49.37       47.29      4.35 o
   6   7   9       35.31       35.66      3.94 o
   7   7   9       12.70       12.37      3.05 o
   8   7   9        2.59        3.51      2.69 o
 -13   8   9        0.69        1.88      5.43 o
 -12   8   9        4.61        5.08      2.44 o
 -11   8   9        1.81        5.63      2.41 o
 -10   8   9        1.61        3.18      2.21 o
  -9   8   9        0.54       -1.27      1.94 o
  -8   8   9        9.38       12.04      2.30 o
  -7   8   9      168.53      179.04      6.30 o
  -6   8   9       69.18       65.32      5.56 o
  -5   8   9       41.95       42.04      3.88 o
  -4   8   9        0.60       -0.10      2.08 o
  -3   8   9       20.15       20.80      3.38 o
  -2   8   9        7.69        7.51      2.58 o
  -1   8   9        0.10        1.59      1.90 o
   0   8   9        0.67       -1.45      1.91 o
   1   8   9       49.65       59.43      4.17 o
   2   8   9       51.93       55.51      4.10 o
   3   8   9        9.03        6.47      2.90 o
   4   8   9      108.86      115.06      6.50 o
   5   8   9       31.02       28.89      3.69 o
   6   8   9       10.31        9.74      2.93 o
   7   8   9       17.85       15.33      3.36 o
 -11   9   9        0.81        2.06      2.43 o
 -10   9   9        8.63        7.51      2.57 o
  -9   9   9       22.38       19.99      3.90 o
  -8   9   9       12.27       12.50      2.54 o
  -7   9   9        2.33        3.48      2.13 o
  -6   9   9       15.20       18.82      3.06 o
  -5   9   9        1.32        0.18      2.32 o
  -4   9   9        9.24        6.87      2.61 o
  -3   9   9       14.95       16.81      3.53 o
  -2   9   9      117.58      122.01      6.51 o
  -1   9   9       40.11       56.99      4.59 o
   0   9   9       10.00       10.32      3.44 o
   1   9   9       23.26       14.60      3.54 o
   2   9   9        1.67        2.33      2.22 o
   3   9   9       13.25        6.65      2.62 o
   4   9   9       14.06       15.31      3.79 o
   5   9   9       35.69       38.58      4.30 o
  -9  10   9        1.44        0.15      2.37 o
  -8  10   9        1.17        0.26      2.13 o
  -7  10   9        2.09        3.04      2.86 o
  -6  10   9       22.43       23.20      3.83 o
  -5  10   9       13.25       20.18      4.22 o
  -4  10   9       54.89       65.31      6.04 o
  -3  10   9       35.14       35.03      3.98 o
  -2  10   9        1.95        2.41      2.34 o
  -1  10   9       44.51       45.18      4.59 o
   0  10   9       26.98       28.98      3.75 o
   1  10   9       10.37        6.14      2.64 o
   2  10   9        2.62        1.55      2.64 o
   3  10   9        0.67        2.33      2.64 o
  -5  11   9        0.78        2.74      3.14 o
  -4  11   9        0.24        2.16      2.51 o
  -3  11   9       36.99       45.39      4.51 o
  -2  11   9       38.55       38.13      6.08 o
  -1  11   9       21.55       26.96      3.89 o
 -16   0  10       12.85       19.94      5.27 o
 -15   0  10        4.18        3.63      4.72 o
 -14   0  10       28.52       29.71      5.86 o
 -13   0  10        9.21        3.87      3.48 o
 -12   0  10       11.69       14.21      4.02 o
 -11   0  10       25.56       14.08      4.25 o
 -10   0  10       33.07       31.88      5.13 o
  -9   0  10       32.06       30.98      4.88 o
  -8   0  10       21.11       24.90      4.51 o
  -7   0  10       27.42       37.45      9.18 o
  -6   0  10      360.80      353.46     11.18 o
  -5   0  10      304.33      299.68      9.95 o
  -4   0  10       44.55       50.53      4.58 o
  -3   0  10       88.65      100.57      4.67 o
  -2   0  10        1.03        0.88      1.32 o
  -1   0  10       33.29       31.78      3.29 o
   0   0  10       32.53       25.76      3.19 o
   1   0  10      191.53      197.02      5.49 o
   2   0  10      397.39      411.87      9.57 o
   3   0  10       74.49       66.12      5.53 o
   4   0  10       54.39       58.72      5.40 o
   5   0  10       20.38       22.27      3.82 o
   6   0  10       37.90       38.33      4.84 o
   7   0  10       44.22       43.61      6.29 o
   8   0  10       30.44       28.91      4.60 o
   9   0  10        1.38        0.18      4.07 o
 -16   1  10        5.40        4.62      3.09 o
 -15   1  10        1.03        2.73      2.59 o
 -14   1  10        2.87        4.17      2.51 o
 -13   1  10       23.75       15.35      3.31 o
 -12   1  10       20.89       14.15      2.79 o
 -11   1  10       43.03       39.47      7.18 o
 -10   1  10       25.80       31.27      3.53 o
  -9   1  10       63.39       59.31      6.20 o
  -8   1  10       14.57       11.32      2.25 o
  -7   1  10       26.82       27.04      2.83 o
  -6   1  10        6.26        4.52      1.75 o
  -5   1  10      137.65      125.28      5.55 o
  -4   1  10       76.16       82.36      3.46 o
  -3   1  10        2.87        0.71      1.34 o
  -2   1  10      172.08      185.89      4.29 o
  -1   1  10       89.04       95.73      3.12 o
   0   1  10      295.51      301.36      4.88 o
   1   1  10      237.52      233.73      4.26 o
   2   1  10        0.47        0.61      1.10 o
   3   1  10        3.15        4.87      1.62 o
   4   1  10        5.97        5.09      1.99 o
   5   1  10        1.63       -0.18      1.77 o
   6   1  10       12.14        9.37      2.54 o
   7   1  10       52.58       51.28      5.32 o
   8   1  10       41.59       40.07      6.55 o
   9   1  10       43.96       59.44      4.98 o
 -16   2  10        1.59       -0.42      2.50 o
 -15   2  10       24.31       29.98      4.57 o
 -14   2  10       26.70       36.20      3.90 o
 -13   2  10        9.01        8.22      2.42 o
 -12   2  10        3.81        5.81      2.18 o
 -11   2  10        0.00        2.71      2.27 o
 -10   2  10       11.42       10.21      2.57 o
  -9   2  10       19.37       16.56      2.53 o
  -8   2  10       35.36       23.75      2.88 o
  -7   2  10       45.69       47.07      3.74 o
  -6   2  10       75.10       85.18      4.74 o
  -5   2  10       59.19       62.97      3.73 o
  -4   2  10      121.57      123.22      4.33 o
  -3   2  10       13.51       14.08      2.37 o
  -2   2  10       74.42       69.93      2.99 o
  -1   2  10        7.13        5.27      1.31 o
   0   2  10        0.01        0.26      1.07 o
   1   2  10       74.92       73.67      3.67 o
   2   2  10      192.69      201.30      5.88 o
   3   2  10       59.88       62.92      3.47 o
   4   2  10        1.59        2.86      1.91 o
   5   2  10       38.92       34.75      3.54 o
   6   2  10       73.92       74.87      5.12 o
   7   2  10       82.57       71.37      6.77 o
   8   2  10        4.24        4.99      2.52 o
   9   2  10        0.55       -0.30      2.77 o
 -16   3  10        0.06        1.49      4.34 o
 -15   3  10        0.53        2.11      2.43 o
 -14   3  10        3.89        8.79      2.65 o
 -13   3  10       13.16       12.39      2.82 o
 -12   3  10       30.70       20.99      3.16 o
 -11   3  10       26.30       28.09      3.23 o
 -10   3  10       14.72        7.69      1.99 o
  -9   3  10        0.04        1.38      1.61 o
  -8   3  10       34.70       38.40      3.12 o
  -7   3  10       67.94       67.30      3.96 o
  -6   3  10        3.40        2.93      1.76 o
  -5   3  10       29.33       30.02      2.73 o
  -4   3  10       25.07       33.69      2.82 o
  -3   3  10       19.57       18.89      2.25 o
  -2   3  10       24.71       22.16      2.69 o
  -1   3  10      238.70      249.60      7.13 o
   0   3  10      144.08      143.32      5.63 o
   1   3  10        9.98        8.47      1.97 o
   2   3  10        0.35       -0.82      1.37 o
   3   3  10        1.10        0.48      1.50 o
   4   3  10       48.94       49.30      3.96 o
   5   3  10       23.52       13.99      3.71 o
   6   3  10       38.69       47.26      4.71 o
   7   3  10       54.17       54.79      5.27 o
   8   3  10       25.43       26.77      4.08 o
   9   3  10       21.78       16.49      3.92 o
 -15   4  10        0.73        2.97      2.75 o
 -14   4  10        0.01        0.77      2.29 o
 -13   4  10        0.07        1.27      2.22 o
 -12   4  10        8.11        8.62      2.80 o
 -11   4  10        4.74        7.90      2.09 o
 -10   4  10       15.47       13.67      2.44 o
  -9   4  10        2.60        4.13      2.09 o
  -8   4  10        0.03        0.78      1.59 o
  -7   4  10       64.34       63.09      4.01 o
  -6   4  10      248.76      238.91      7.37 o
  -5   4  10      121.19      123.48      6.33 o
  -4   4  10        0.99        1.29      1.76 o
  -3   4  10        8.75        3.91      1.89 o
  -2   4  10       22.03       16.46      2.82 o
  -1   4  10       32.85       31.17      3.04 o
   0   4  10       34.48       35.88      3.15 o
   1   4  10        4.86        6.04      1.87 o
   2   4  10       21.54       23.61      3.94 o
   3   4  10      124.71      116.34      5.37 o
   4   4  10       47.34       57.81      4.43 o
   5   4  10       75.85       78.74      6.42 o
   6   4  10        8.96       13.69      3.70 o
   7   4  10        2.08        2.18      3.18 o
   8   4  10        4.45        3.17      2.85 o
 -14   5  10        9.53       11.61      3.02 o
 -13   5  10        4.73        4.98      3.07 o
 -12   5  10        7.35        6.62      2.27 o
 -11   5  10        1.43        3.81      2.06 o
 -10   5  10       32.17       46.34      3.72 o
  -9   5  10       35.63       40.85      3.49 o
  -8   5  10        0.67        2.49      1.72 o
  -7   5  10       21.44       20.14      2.60 o
  -6   5  10        3.17        2.44      1.59 o
  -5   5  10        1.02        1.64      1.56 o
  -4   5  10        9.18        7.30      2.17 o
  -3   5  10       77.05       68.20      5.09 o
  -2   5  10       13.22       12.20      3.65 o
  -1   5  10        0.24        1.30      1.79 o
   0   5  10        0.33        0.01      1.60 o
   1   5  10       72.79       69.67      4.21 o
   2   5  10       77.08       71.56      4.33 o
   3   5  10        6.03        6.90      2.17 o
   4   5  10        1.26       -1.71      1.96 o
   5   5  10        7.84       12.29      2.84 o
   6   5  10       13.09       14.35      3.38 o
   7   5  10        0.08       -0.43      3.24 o
   8   5  10       12.16       11.30      4.12 o
 -14   6  10        0.65        7.69      3.93 o
 -13   6  10       62.69       65.30      4.72 o
 -12   6  10        3.26        2.54      2.18 o
 -11   6  10        3.71        3.90      2.13 o
 -10   6  10       29.92       29.43      3.21 o
  -9   6  10       32.19       31.05      3.15 o
  -8   6  10        8.10        4.60      2.06 o
  -7   6  10        9.73       10.51      2.29 o
  -6   6  10        8.61       11.01      2.03 o
  -5   6  10       22.15       22.81      2.73 o
  -4   6  10       73.99       74.13      4.81 o
  -3   6  10       10.70        7.40      2.47 o
  -2   6  10       21.92       14.47      3.03 o
  -1   6  10        6.48        7.98      2.64 o
   0   6  10       43.69       39.98      3.38 o
   1   6  10        7.01        5.50      1.99 o
   2   6  10        1.92        0.32      1.80 o
   3   6  10        1.96        2.05      2.16 o
   4   6  10        6.08        4.97      2.50 o
   5   6  10       44.61       50.20      4.42 o
   6   6  10        3.43        4.91      2.58 o
   7   6  10        0.54        0.51      2.82 o
 -13   7  10        2.20        5.85      5.01 o
 -12   7  10       12.91       14.34      2.85 o
 -11   7  10       14.26       11.85      3.68 o
 -10   7  10       13.14       17.96      3.33 o
  -9   7  10        0.00        2.43      2.03 o
  -8   7  10        3.89        1.79      2.02 o
  -7   7  10        9.96       12.55      2.85 o
  -6   7  10        2.36       -1.02      1.82 o
  -5   7  10        8.79        7.34      2.26 o
  -4   7  10        0.01        1.40      2.16 o
  -3   7  10       28.82       25.75      3.60 o
  -2   7  10        6.80        2.25      2.35 o
  -1   7  10       56.87       63.17      4.66 o
   0   7  10        1.08       -0.26      1.99 o
   1   7  10        0.06        1.22      1.89 o
   2   7  10        0.16       -0.25      1.94 o
   3   7  10        0.01        2.43      2.26 o
   4   7  10        0.00       -0.89      2.23 o
   5   7  10        2.14        1.47      2.40 o
   6   7  10        7.72        2.34      3.19 o
 -11   8  10        0.05        2.98      2.34 o
 -10   8  10       15.28       16.05      2.99 o
  -9   8  10        2.59        2.59      2.24 o
  -8   8  10       35.49       33.93      4.80 o
  -7   8  10        0.01        2.30      2.01 o
  -6   8  10       11.63        9.62      2.38 o
  -5   8  10        0.00       -1.30      2.17 o
  -4   8  10        6.35        1.66      2.50 o
  -3   8  10       11.14       10.79      3.00 o
  -2   8  10        0.06        1.52      2.15 o
  -1   8  10        1.73        2.57      2.21 o
   0   8  10       30.47       37.46      3.89 o
   1   8  10        4.98        4.33      2.43 o
   2   8  10        0.46        1.71      2.37 o
   3   8  10        5.36        4.48      2.60 o
   4   8  10        3.21       -0.57      2.54 o
   5   8  10        0.22        2.96      4.02 o
  -9   9  10        0.77       -0.46      2.63 o
  -8   9  10        0.01       -2.17      2.26 o
  -7   9  10       11.41       11.21      2.92 o
  -6   9  10        0.09        1.84      2.32 o
  -5   9  10        0.50        0.08      2.51 o
  -4   9  10       13.14       12.73      3.28 o
  -3   9  10        7.34        8.70      2.58 o
  -2   9  10        1.89        0.38      2.36 o
  -1   9  10        3.22        0.80      2.31 o
   0   9  10        0.31        3.97      2.43 o
   1   9  10        1.91        1.31      2.46 o
   2   9  10        0.33        2.55      2.92 o
   3   9  10        4.15        4.83      3.15 o
  -6  10  10        0.85        0.89      2.85 o
  -5  10  10        0.02        1.17      2.75 o
  -4  10  10        4.88        4.51      2.65 o
  -3  10  10        0.85        1.51      2.52 o
  -2  10  10        0.33        1.02      2.50 o
  -1  10  10        3.01        3.35      2.53 o
 -15   1  11        0.09        0.46      2.57 o
 -14   1  11        0.50        0.54      2.55 o
 -13   1  11        1.12       -1.41      2.24 o
 -12   1  11        3.57        4.96      2.46 o
 -11   1  11        0.19        0.36      2.17 o
 -10   1  11        3.34        3.28      2.26 o
  -9   1  11        0.18       -0.14      1.91 o
  -8   1  11       62.92       51.91      4.45 o
  -7   1  11       19.40       14.68      2.43 o
  -6   1  11        3.82        5.11      1.90 o
  -5   1  11       10.37       10.37      2.02 o
  -4   1  11       50.54       51.35      3.47 o
  -3   1  11        7.55        7.58      1.89 o
  -2   1  11       89.27       92.89      3.60 o
  -1   1  11        7.23        5.25      1.23 o
   0   1  11        0.04        1.08      1.11 o
   1   1  11       46.47       44.34      2.82 o
   2   1  11       48.44       49.30      3.53 o
   3   1  11        2.01        4.03      2.13 o
   4   1  11        1.85        1.09      2.13 o
   5   1  11        5.57        4.67      2.43 o
   6   1  11        0.11        2.06      2.37 o
   7   1  11        4.68        2.63      2.52 o
   8   1  11        1.81        3.61      2.66 o
 -15   2  11        1.78        7.36      3.24 o
 -14   2  11        0.94        3.58      2.71 o
 -13   2  11        0.92        1.92      2.46 o
 -12   2  11        1.87        3.98      2.44 o
 -11   2  11       25.64       20.64      3.45 o
 -10   2  11        6.20        3.33      2.33 o
  -9   2  11        0.21        1.32      1.91 o
  -8   2  11       24.02       22.96      2.92 o
  -7   2  11       30.31       26.54      2.82 o
  -6   2  11        1.39        1.81      1.66 o
  -5   2  11        0.01       -0.29      1.42 o
  -4   2  11       13.26       12.03      2.34 o
  -3   2  11       12.71       11.36      2.06 o
  -2   2  11       61.81       61.95      4.20 o
  -1   2  11       19.98       17.72      1.88 o
   0   2  11       11.11        9.09      1.76 o
   1   2  11        9.99        6.14      1.67 o
   2   2  11       33.27       37.60      3.16 o
   3   2  11       66.21       70.87      5.03 o
   4   2  11        0.36       -0.23      2.02 o
   5   2  11        0.01       -1.99      1.99 o
   6   2  11        2.14        0.73      2.29 o
   7   2  11        4.78        3.25      2.61 o
 -14   3  11        7.52        7.76      2.89 o
 -13   3  11       12.20       12.32      3.15 o
 -12   3  11       17.88       17.31      3.56 o
 -11   3  11        4.36        6.74      2.60 o
 -10   3  11       25.03       27.19      3.66 o
  -9   3  11       85.61       90.86      5.45 o
  -8   3  11       26.04       23.95      2.97 o
  -7   3  11        0.03        0.80      1.83 o
  -6   3  11        1.49       -0.03      1.67 o
  -5   3  11        1.83        2.34      1.82 o
  -4   3  11        0.23        0.94      1.73 o
  -3   3  11        2.58        2.94      1.99 o
  -2   3  11        7.09        9.65      2.46 o
  -1   3  11       28.13       20.24      2.52 o
   0   3  11       14.14       16.44      2.39 o
   1   3  11       15.61       13.90      2.32 o
   2   3  11       10.11       10.57      2.24 o
   3   3  11        0.76        1.26      2.45 o
   4   3  11        4.63        3.82      3.17 o
   5   3  11       33.02       33.17      4.32 o
   6   3  11        0.46        2.87      2.85 o
   7   3  11        6.24        5.88      3.17 o
 -14   4  11        1.32       -2.28      2.30 o
 -13   4  11        1.37        6.18      2.65 o
 -12   4  11        0.32        0.69      2.20 o
 -11   4  11        8.48        8.89      2.36 o
 -10   4  11       16.16       15.17      2.63 o
  -9   4  11        1.60        0.98      1.95 o
  -8   4  11       12.90       12.64      3.16 o
  -7   4  11       29.88       32.24      3.42 o
  -6   4  11       16.13       20.71      2.95 o
  -5   4  11        6.94        9.44      2.33 o
  -4   4  11        4.28        4.76      2.29 o
  -3   4  11       55.67       60.67      4.45 o
  -2   4  11       72.57       75.67      4.87 o
  -1   4  11        2.03        0.09      1.89 o
   0   4  11       25.26       22.30      2.71 o
   1   4  11        0.50        0.85      1.76 o
   2   4  11        0.74        2.15      1.86 o
   3   4  11        0.20       -1.05      1.94 o
   4   4  11       18.40       22.22      3.56 o
   5   4  11       35.90       42.89      7.25 o
   6   4  11       17.25       19.98      4.42 o
   7   4  11        6.81        7.95      3.78 o
 -13   5  11        0.65        0.65      2.54 o
 -12   5  11        7.91        8.80      2.53 o
 -11   5  11        3.36        0.49      1.99 o
 -10   5  11       32.55       38.65      3.63 o
  -9   5  11       32.65       36.52      3.53 o
  -8   5  11        0.50        0.55      1.87 o
  -7   5  11        0.61        3.63      2.07 o
  -6   5  11        2.35        1.83      2.31 o
  -5   5  11        4.54        2.98      2.27 o
  -4   5  11        6.00        4.55      2.14 o
  -3   5  11        1.95        4.47      2.15 o
  -2   5  11        3.26        5.13      2.37 o
  -1   5  11       50.58       60.66      4.50 o
   0   5  11       23.97       24.47      3.35 o
   1   5  11       96.71       99.36      5.18 o
   2   5  11       16.87       22.28      3.99 o
   3   5  11        6.39       13.21      2.92 o
   4   5  11        7.18        6.11      3.39 o
   5   5  11        4.13        5.79      3.09 o
   6   5  11        6.52        2.38      3.31 o
 -12   6  11        0.02       -2.21      2.21 o
 -11   6  11        1.50        1.92      2.06 o
 -10   6  11        1.51       -0.14      2.07 o
  -9   6  11        0.12        1.09      2.01 o
  -8   6  11       26.11       23.99      3.04 o
  -7   6  11        1.38       -1.33      1.91 o
  -6   6  11       12.14       13.69      2.78 o
  -5   6  11       62.32       64.52      5.66 o
  -4   6  11       62.92       64.28      5.23 o
  -3   6  11        2.14        3.47      2.59 o
  -2   6  11        0.12       -1.15      2.16 o
  -1   6  11        3.51        1.82      2.08 o
   0   6  11        0.82       -1.74      2.05 o
   1   6  11        6.21        6.75      2.44 o
   2   6  11       10.39        9.91      2.48 o
   3   6  11       99.28      122.27      6.73 o
   4   6  11       10.79        8.51      2.76 o
   5   6  11        1.27        0.07      2.64 o
 -11   7  11       12.46       10.63      2.84 o
 -10   7  11        0.01        0.42      2.91 o
  -9   7  11        5.38        8.13      2.49 o
  -8   7  11        5.65        6.25      2.59 o
  -7   7  11        0.14       -0.67      2.08 o
  -6   7  11       23.35       22.34      3.71 o
  -5   7  11        6.11        6.13      2.51 o
  -4   7  11       13.14        9.90      4.30 o
  -3   7  11       17.24       17.55      3.46 o
  -2   7  11       20.93       20.99      3.08 o
  -1   7  11       19.28       21.62      3.20 o
   0   7  11       24.35       23.78      3.43 o
   1   7  11        5.87        5.98      2.59 o
   2   7  11       16.36       15.59      4.03 o
   3   7  11        7.65        4.60      2.73 o
   4   7  11        7.46       14.47      4.51 o
  -9   8  11       22.26       15.49      3.52 o
  -8   8  11       25.38       20.29      3.41 o
  -7   8  11        0.00        1.45      2.64 o
  -6   8  11        1.71       -0.41      2.79 o
  -5   8  11       20.63       29.14      3.70 o
  -4   8  11       30.22       28.32      4.21 o
  -3   8  11       62.63       56.03      4.70 o
  -2   8  11        0.30        3.74      2.36 o
  -1   8  11        4.41        4.56      2.90 o
   0   8  11       10.78        7.18      2.73 o
   1   8  11        2.52        0.90      2.48 o
   2   8  11        0.35        2.12      2.77 o
  -5   9  11        1.09        1.13      2.75 o
  -4   9  11        2.61       -0.27      2.67 o
  -3   9  11       18.21       16.60      4.38 o
  -2   9  11       22.72       32.55      3.94 o
 -14   0  12       16.16       15.49      4.99 o
 -13   0  12        2.79        1.56      3.72 o
 -12   0  12        0.48        7.34      4.12 o
 -11   0  12       13.42       20.93      4.86 o
 -10   0  12        6.87        3.91      5.41 o
  -9   0  12        4.83        8.01      5.55 o
  -8   0  12        3.09        1.28      3.00 o
  -7   0  12       61.84       60.26      7.01 o
  -6   0  12       53.36       43.48     19.48 o
  -5   0  12        6.12       11.49      3.36 o
  -4   0  12        0.02        2.86      2.14 o
  -3   0  12       99.59      104.94      6.09 o
  -2   0  12        6.88        9.68      2.48 o
  -1   0  12       50.05       43.81      3.64 o
   0   0  12       38.33       32.07      3.69 o
   1   0  12       55.81       57.60      4.58 o
   2   0  12        1.68       -0.65      3.28 o
   3   0  12        5.29        5.30      3.80 o
   4   0  12       34.55       42.14     18.26 o
   5   0  12       15.15       17.19      5.35 o
   6   0  12       48.96       43.68      7.45 o
 -14   1  12       13.45       11.66      4.82 o
 -13   1  12       10.08        9.56      4.15 o
 -12   1  12        8.75       13.10      3.69 o
 -11   1  12        0.17        2.68      2.68 o
 -10   1  12        0.01        3.99      2.43 o
  -9   1  12       32.17       37.75      4.22 o
  -8   1  12       36.64       40.59      4.17 o
  -7   1  12       10.69        8.80      3.13 o
  -6   1  12        0.55       -1.28      1.57 o
  -5   1  12        0.14       -0.65      1.70 o
  -4   1  12        0.25        2.32      1.76 o
  -3   1  12       30.47       31.33      4.04 o
  -2   1  12       31.79       30.18      3.20 o
  -1   1  12       50.60       51.72      3.37 o
   0   1  12       59.44       63.18      3.71 o
   1   1  12        1.20        2.61      1.95 o
   2   1  12       10.33       11.87      2.74 o
   3   1  12       32.06       26.47      3.47 o
   4   1  12        0.38       -0.23      2.31 o
   5   1  12        0.81       -2.35      2.35 o
   6   1  12        0.07        1.05      2.79 o
 -13   2  12        1.82        1.74      2.67 o
 -12   2  12        2.11        7.58      2.90 o
 -11   2  12       18.18       16.95      3.87 o
 -10   2  12       14.38       16.44      3.49 o
  -9   2  12        0.02        2.15      2.46 o
  -8   2  12       55.63       72.17      5.07 o
  -7   2  12       66.21       65.23      4.75 o
  -6   2  12        9.97        7.41      2.33 o
  -5   2  12        3.05        0.92      1.95 o
  -4   2  12       44.06       50.42      4.01 o
  -3   2  12        6.77        9.19      2.86 o
  -2   2  12       38.46       42.94      3.83 o
  -1   2  12        9.08       10.57      2.23 o
   0   2  12       10.84       12.60      2.16 o
   1   2  12        5.14        3.35      1.80 o
   2   2  12        1.69       -1.25      1.85 o
   3   2  12        7.26       10.89      2.60 o
   4   2  12       24.43       24.55      3.49 o
   5   2  12       44.67       49.20      4.60 o
 -13   3  12        1.08        5.77      3.51 o
 -12   3  12        3.08        4.82      3.26 o
 -11   3  12       15.22       16.80      3.49 o
 -10   3  12       22.58       28.37      3.52 o
  -9   3  12       37.48       31.08      4.33 o
  -8   3  12       69.57       72.77      5.04 o
  -7   3  12        3.64        4.09      2.27 o
  -6   3  12       17.74       20.34      2.92 o
  -5   3  12        0.05        1.05      2.17 o
  -4   3  12        2.25        4.09      2.40 o
  -3   3  12        1.08        2.06      2.32 o
  -2   3  12       11.22       14.51      2.89 o
  -1   3  12      102.32      102.34      5.20 o
   0   3  12       41.56       47.60      3.78 o
   1   3  12        6.94        1.21      1.84 o
   2   3  12       29.44       32.60      3.64 o
   3   3  12       24.49       27.28      3.99 o
   4   3  12        2.29        1.52      2.87 o
   5   3  12        6.76        4.86      3.14 o
 -12   4  12        6.42        7.27      3.13 o
 -11   4  12        1.03        4.08      2.41 o
 -10   4  12       12.54       12.17      3.59 o
  -9   4  12        0.87       -0.51      2.12 o
  -8   4  12        2.47        5.32      2.34 o
  -7   4  12       15.93       16.67      2.99 o
  -6   4  12        0.85        0.73      2.25 o
  -5   4  12       20.37       26.75      3.80 o
  -4   4  12       23.52       24.94      3.75 o
  -3   4  12       57.92       71.96      5.47 o
  -2   4  12       31.89       31.06      4.27 o
  -1   4  12        3.43        5.86      2.09 o
   0   4  12        7.00        6.86      2.29 o
   1   4  12       16.37       11.49      2.72 o
   2   4  12        4.52        3.62      2.26 o
   3   4  12        2.61        4.07      2.79 o
   4   4  12       13.68       15.54      4.08 o
 -11   5  12       13.36       13.65      3.12 o
 -10   5  12       11.24        5.22      2.53 o
  -9   5  12        0.69       -0.21      2.13 o
  -8   5  12        3.27        1.25      2.26 o
  -7   5  12        8.15        8.12      2.86 o
  -6   5  12        4.15        3.51      2.64 o
  -5   5  12        3.80        8.63      2.95 o
  -4   5  12       15.97       16.72      3.37 o
  -3   5  12        8.22        9.90      2.67 o
  -2   5  12       11.33       16.12      2.65 o
  -1   5  12        0.89        1.66      2.31 o
   0   5  12       20.81       15.71      3.01 o
   1   5  12       51.15       46.03      4.28 o
   2   5  12        6.80        8.02      2.81 o
   3   5  12        1.02        5.61      3.05 o
 -10   6  12        0.01        4.27      3.45 o
  -9   6  12        0.00        1.15      2.57 o
  -8   6  12        0.16       -0.60      2.62 o
  -7   6  12       27.74       26.82      3.98 o
  -6   6  12       24.54       28.00      4.13 o
  -5   6  12        3.88        2.86      2.60 o
  -4   6  12        2.87        3.42      2.66 o
  -3   6  12        0.01        0.97      2.31 o
  -2   6  12        6.83        8.36      2.73 o
  -1   6  12        1.19        2.87      2.44 o
   0   6  12        4.39        3.63      2.47 o
   1   6  12        1.54        1.32      2.37 o
   2   6  12        3.67        1.28      2.57 o
  -8   7  12        0.09        0.68      2.42 o
  -7   7  12        4.83        8.98      3.46 o
  -6   7  12        4.40        0.95      2.61 o
  -5   7  12        0.11        1.90      2.75 o
  -4   7  12        9.21        6.30      2.73 o
  -3   7  12       12.01        9.63      2.69 o
  -2   7  12        8.00        6.87      2.74 o
  -1   7  12        1.44        2.66      2.48 o
   0   7  12        1.90       -1.52      2.24 o
 -12   1  13        5.59       -0.03      4.42 o
 -11   1  13        0.07        4.22      2.83 o
 -10   1  13        0.72        6.72      2.90 o
  -9   1  13        0.06        1.00      2.40 o
  -8   1  13        5.89        6.73      2.58 o
  -7   1  13        0.21        1.96      2.46 o
  -6   1  13        0.41        2.94      2.44 o
  -5   1  13        2.95        1.89      1.95 o
  -4   1  13        3.93       -0.18      2.07 o
  -3   1  13        5.38        1.55      2.10 o
  -2   1  13       10.75       17.82      7.54 o
  -1   1  13       42.68       40.84      4.93 o
   0   1  13        2.15        0.65      2.53 o
   1   1  13        0.50        0.25      2.24 o
   2   1  13        8.54        5.33      2.60 o
   3   1  13        0.86        3.05      2.95 o
 -11   2  13        2.09        5.69      3.41 o
 -10   2  13        0.42        1.96      2.71 o
  -9   2  13        0.18       -0.15      2.47 o
  -8   2  13        6.83        9.77      3.02 o
  -7   2  13        2.77        1.76      2.62 o
  -6   2  13        0.23        0.90      2.21 o
  -5   2  13        3.91        2.26      2.53 o
  -4   2  13        2.34        1.40      2.23 o
  -3   2  13        6.18        7.28      2.89 o
  -2   2  13       12.80       12.16      2.74 o
  -1   2  13        1.25        3.15      2.94 o
   0   2  13        0.73        0.89      2.19 o
   1   2  13       11.07       16.67      4.45 o
   2   2  13        4.33        6.13      2.61 o
   3   2  13        3.45       -0.70      3.03 o
 -11   3  13       35.83       59.70     11.86 o
 -10   3  13       19.21       18.82      3.61 o
  -9   3  13        1.63        1.15      2.25 o
  -8   3  13        0.00        2.92      2.36 o
  -7   3  13        0.80        3.34      2.29 o
  -6   3  13        1.50        1.74      2.53 o
  -5   3  13        1.18       -0.46      2.29 o
  -4   3  13        1.60       -0.55      2.38 o
  -3   3  13        1.03        5.10      2.73 o
  -2   3  13       11.62       11.31      2.85 o
  -1   3  13        0.97        0.42      2.03 o
   0   3  13       40.07       38.93      4.43 o
   1   3  13       12.61       17.85      4.34 o
   2   3  13        0.93        1.76      3.28 o
 -10   4  13        0.01       -3.41      3.41 o
  -9   4  13        1.73        3.02      2.48 o
  -8   4  13        0.33       -1.18      2.56 o
  -7   4  13       15.81       20.33      3.75 o
  -6   4  13        2.57        1.39      2.65 o
  -5   4  13        0.04        1.44      2.42 o
  -4   4  13        2.33        5.53      2.72 o
  -3   4  13       34.91       36.36      4.98 o
  -2   4  13        6.27        9.99      2.76 o
  -1   4  13        1.74        5.54      2.34 o
   0   4  13        2.37        4.73      2.35 o
   1   4  13        5.41        4.36      2.96 o
  -8   5  13        7.51        8.77      3.23 o
  -7   5  13       26.68       31.05      6.70 o
  -6   5  13        0.01        0.16      2.81 o
  -5   5  13        0.99        2.25      2.71 o
  -4   5  13        1.67        5.10      2.90 o
  -3   5  13        1.38        0.84      2.36 o
  -2   5  13        0.32        6.10      2.73 o
  -1   5  13        2.38        4.66      2.47 o
   0   5  13       13.40        7.48      8.64 o
  -8   0  14       11.61       12.21      4.10 o
  -7   0  14       28.76       40.23      5.36 o
  -6   0  14        3.70        6.05      4.19 o
  -5   0  14        0.54        1.47      5.84 o
  -4   0  14        2.09        1.49      5.87 o
  -3   0  14       33.48       63.45     11.34 o
  -8   1  14        0.49        4.98      2.92 o
  -7   1  14        0.02        2.89      2.83 o
  -6   1  14        0.00        1.63      2.84 o
  -5   1  14        4.76        5.43      3.07 o
  -4   1  14        4.89        9.46      3.66 o
  -3   1  14        0.00        4.41      3.28 o
  -2   1  14        4.72        2.44      3.21 o
  -7   2  14        6.81        8.50      3.14 o
  -6   2  14        1.50        3.28      2.93 o
  -5   2  14       16.48       20.27      3.44 o
  -4   2  14       38.02       45.04      4.97 o
  -3   2  14        7.97        9.28      3.05 o
  -2   2  14        9.18       17.48      4.27 o
 
